# Supplementary material for: Description of three new species of Scolanthus (Cnidaria, Anthozoa, Actiniaria, Edwardsiidae): first records of the genus from Japan
Source: Zookeys. 2018 Nov 1;(794):1–21. doi: 10.3897/zookeys.794.25243 (PMC6224364; doi:10.3897/zookeys.794.25243)
Supplement: XML Treatment for Scolanthus [file zookeys.794.25243-treatment1.xml]

<!DOCTYPE tp:taxon-treatment
  PUBLIC "-//TaxonX//DTD Taxonomic Treatment Publishing DTD v0 20100105//EN" "tax-treatment-NSO.dtd">
<tp:taxon-treatment xmlns:tp="http://www.plazi.org/taxpub"><tp:treatment-meta><kwd-group><label>Taxon classification</label><kwd><named-content xmlns:xlink="http://www.w3.org/1999/xlink" content-type="kingdom">Animalia</named-content></kwd><kwd><named-content xmlns:xlink="http://www.w3.org/1999/xlink" content-type="order">Actiniaria</named-content></kwd><kwd><named-content xmlns:xlink="http://www.w3.org/1999/xlink" content-type="family">Edwardsiidae</named-content></kwd></kwd-group><mixed-citation publication-type="journal"><person-group><name><surname>Izumi</surname><given-names>Takato</given-names></name><name><surname>Fujita</surname><given-names>Toshihiko</given-names></name></person-group><article-title>Description of three new species of <italic><tp:taxon-name><tp:taxon-name-part taxon-name-part-type="genus" reg="Scolanthus">Scolanthus</tp:taxon-name-part></tp:taxon-name></italic> (<tp:taxon-name><tp:taxon-name-part taxon-name-part-type="phylum">Cnidaria</tp:taxon-name-part></tp:taxon-name>, <tp:taxon-name><tp:taxon-name-part taxon-name-part-type="class">Anthozoa</tp:taxon-name-part></tp:taxon-name>, <tp:taxon-name><tp:taxon-name-part taxon-name-part-type="order">Actiniaria</tp:taxon-name-part></tp:taxon-name>, <tp:taxon-name><tp:taxon-name-part taxon-name-part-type="family">Edwardsiidae</tp:taxon-name-part></tp:taxon-name>): first records of the genus from Japan</article-title><source>Zookeys</source><day>1</day><month>11</month><year>2018</year><volume>2018</volume><issue>794</issue><fpage>1</fpage><lpage>21</lpage><pub-id pub-id-type="doi">10.3897/zookeys.794.25243</pub-id></mixed-citation></tp:treatment-meta><tp:nomenclature><tp:taxon-name>
                <tp:taxon-name-part taxon-name-part-type="genus" reg="Scolanthus">Scolanthus</tp:taxon-name-part>
              </tp:taxon-name><tp:taxon-authority>Gosse, 1853</tp:taxon-authority></tp:nomenclature><tp:treatment-sec sec-type="diagnosis" id="SECID0EGLAE"><title>Diagnosis.</title><p><tp:taxon-name><tp:taxon-name-part taxon-name-part-type="family">Edwardsiidae</tp:taxon-name-part></tp:taxon-name> with body divisible into scapus and capitulum. Proximal part of body rounded, provided with nemathybomes and never forming physa. Nemathybomes scattered or forming longitudinal lines on scapus. At least eight microcnemes. Tentacle typically 16 to 20 in adults, arranged hexamerously, octomerously or decamerously. Tentacles on inner cycle shorter than those on outer cycle. Retractor muscles relatively large, well developed, and diffused, restricted or circumscribed. Parietal muscles distinct, symmetrical, well developed. Cnidome; spirocysts, basitrichs, microbasic <italic>b</italic>- and <italic>p</italic>-mastigophores (revised from <xref ref-type="bibr" rid="B9">Daly and Ljubenkov 2008</xref>).</p></tp:treatment-sec><tp:treatment-sec sec-type="type species" id="SECID0EZLAE"><title>Type species.</title><p><italic><tp:taxon-name><tp:taxon-name-part taxon-name-part-type="genus" reg="Scolanthus">Scolanthus</tp:taxon-name-part><tp:taxon-name-part taxon-name-part-type="species" reg="callimorphus">callimorphus</tp:taxon-name-part></tp:taxon-name></italic> Gosse, 1853 by monotypy.</p></tp:treatment-sec><tp:treatment-sec sec-type="Origin of Japanese name" id="SECID0EKMAE"><title>Origin of Japanese name.</title><p>New Japanese name: Ashinashi-mushimodoki-ginchaku-zoku. This new Japanese name is constructed from “ashi-nashi” (which means no-foot) and “mushimodoki-ginchaku” (which means worm-like, the Japanese name for edwardsiids). “Ashi-nashi” is named after the most characteristic feature of this genus; no differentiated physa from scapus.</p></tp:treatment-sec><tp:treatment-sec sec-type="remarks" id="SECID0EPMAE"><title>Remarks.</title><p>The genus <italic><tp:taxon-name><tp:taxon-name-part taxon-name-part-type="genus" reg="Scolanthus">Scolanthus</tp:taxon-name-part></tp:taxon-name></italic> currently contains seven valid species (<xref ref-type="bibr" rid="B13">Fautin 2013</xref>) not including new species in the current study, and there also are two more species once accommodated within <italic><tp:taxon-name><tp:taxon-name-part taxon-name-part-type="genus" reg="Isoedwardsia">Isoedwardsia</tp:taxon-name-part></tp:taxon-name></italic>, which was synonymized to <italic><tp:taxon-name><tp:taxon-name-part taxon-name-part-type="genus" reg="Scolanthus">Scolanthus</tp:taxon-name-part></tp:taxon-name></italic> in <xref ref-type="bibr" rid="B19">Manuel (1981)</xref>. This genus is widely distributed, from tropical (<italic><tp:taxon-name><tp:taxon-name-part taxon-name-part-type="genus" reg="Scolanthus">S.</tp:taxon-name-part><tp:taxon-name-part taxon-name-part-type="species" reg="armatus">armatus</tp:taxon-name-part></tp:taxon-name></italic> [Carlgren, 1931]) to subarctic regions (<italic><tp:taxon-name><tp:taxon-name-part taxon-name-part-type="genus" reg="Scolanthus">S.</tp:taxon-name-part><tp:taxon-name-part taxon-name-part-type="species" reg="nidarosiensis">nidarosiensis</tp:taxon-name-part></tp:taxon-name></italic> [Carlgren, 1942]). No <italic><tp:taxon-name><tp:taxon-name-part taxon-name-part-type="genus" reg="Scolanthus">Scolanthus</tp:taxon-name-part></tp:taxon-name></italic> species, however, have previously been collected from Japan. In this study, <italic><tp:taxon-name><tp:taxon-name-part taxon-name-part-type="genus" reg="Scolanthus">Scolanthus</tp:taxon-name-part><tp:taxon-name-part taxon-name-part-type="species" reg="armatus">armatus</tp:taxon-name-part></tp:taxon-name></italic> and three new species of <italic><tp:taxon-name><tp:taxon-name-part taxon-name-part-type="genus" reg="Scolanthus">Scolanthus</tp:taxon-name-part></tp:taxon-name></italic> are reported from Japan, representing the first records of this genus from Japan. Consequently, the number of <italic><tp:taxon-name><tp:taxon-name-part taxon-name-part-type="genus" reg="Scolanthus">Scolanthus</tp:taxon-name-part></tp:taxon-name></italic> species is now 12.</p></tp:treatment-sec><ref-list><ref id="B9"><mixed-citation xmlns:xlink="http://www.w3.org/1999/xlink" xlink:type="simple"><person-group><name name-style="western"><surname>Daly</surname><given-names>M</given-names></name><name name-style="western"><surname>Ljubenkov</surname><given-names>JC</given-names></name></person-group> (<year>2008</year>) <article-title>Edwardsiid sea anemones of California (<tp:taxon-name><tp:taxon-name-part taxon-name-part-type="phylum">Cnidaria</tp:taxon-name-part></tp:taxon-name>: <tp:taxon-name><tp:taxon-name-part taxon-name-part-type="order">Actiniaria</tp:taxon-name-part></tp:taxon-name>: <tp:taxon-name><tp:taxon-name-part taxon-name-part-type="family">Edwardsiidae</tp:taxon-name-part></tp:taxon-name>), with descriptions of eight new species.</article-title><source>Zootaxa</source><volume>1860</volume>: <fpage>1</fpage>–<lpage>27</lpage>.</mixed-citation></ref><ref id="B13"><mixed-citation xmlns:xlink="http://www.w3.org/1999/xlink" xlink:type="simple"><person-group><name name-style="western"><surname>Fautin</surname><given-names>DG</given-names></name></person-group> (<year>2013</year>) Hexacollarians of the World. <ext-link xlink:type="simple" ext-link-type="uri" xlink:href="http://hercules.kgs.ku.edu/hexacoral/anemone2/index.cfm">http://hercules.kgs.ku.edu/hexacoral/anemone2/index.cfm</ext-link> [Version 2<sup>nd</sup> January 2013]</mixed-citation></ref><ref id="B19"><mixed-citation xmlns:xlink="http://www.w3.org/1999/xlink" xlink:type="simple"><person-group><name name-style="western"><surname>Manuel</surname><given-names>RL</given-names></name></person-group> (<year>1981</year>) <article-title>On the identity of sea anemone <italic><tp:taxon-name><tp:taxon-name-part taxon-name-part-type="genus">Scolanthus</tp:taxon-name-part><tp:taxon-name-part taxon-name-part-type="species">callimorphus</tp:taxon-name-part></tp:taxon-name></italic>, Gosse, 1853 (<tp:taxon-name><tp:taxon-name-part taxon-name-part-type="order">Actiniaria</tp:taxon-name-part></tp:taxon-name>: <tp:taxon-name><tp:taxon-name-part taxon-name-part-type="family">Edwardsiidae</tp:taxon-name-part></tp:taxon-name>).</article-title><source>Journal of Natural History</source><volume>15</volume>: <fpage>265</fpage>–<lpage>276</lpage>. <ext-link xlink:type="simple" ext-link-type="doi" xlink:href="10.1080/00222938100770201">https://doi.org/10.1080/00222938100770201</ext-link></mixed-citation></ref></ref-list></tp:taxon-treatment>
