# Supplementary material for: Description of three new species of Scolanthus (Cnidaria, Anthozoa, Actiniaria, Edwardsiidae): first records of the genus from Japan
Source: Zookeys. 2018 Nov 1;(794):1–21. doi: 10.3897/zookeys.794.25243 (PMC6224364; doi:10.3897/zookeys.794.25243)
Supplement: XML Treatment for Scolanthus armatus [file zookeys.794.25243-treatment2.xml]

<!DOCTYPE tp:taxon-treatment
  PUBLIC "-//TaxonX//DTD Taxonomic Treatment Publishing DTD v0 20100105//EN" "tax-treatment-NSO.dtd">
<tp:taxon-treatment xmlns:tp="http://www.plazi.org/taxpub"><tp:treatment-meta><kwd-group><label>Taxon classification</label><kwd><named-content xmlns:xlink="http://www.w3.org/1999/xlink" content-type="kingdom">Animalia</named-content></kwd><kwd><named-content xmlns:xlink="http://www.w3.org/1999/xlink" content-type="order">Actiniaria</named-content></kwd><kwd><named-content xmlns:xlink="http://www.w3.org/1999/xlink" content-type="family">Edwardsiidae</named-content></kwd></kwd-group><mixed-citation publication-type="journal"><person-group><name><surname>Izumi</surname><given-names>Takato</given-names></name><name><surname>Fujita</surname><given-names>Toshihiko</given-names></name></person-group><article-title>Description of three new species of <italic><tp:taxon-name><tp:taxon-name-part taxon-name-part-type="genus" reg="Scolanthus">Scolanthus</tp:taxon-name-part></tp:taxon-name></italic> (<tp:taxon-name><tp:taxon-name-part taxon-name-part-type="phylum">Cnidaria</tp:taxon-name-part></tp:taxon-name>, <tp:taxon-name><tp:taxon-name-part taxon-name-part-type="class">Anthozoa</tp:taxon-name-part></tp:taxon-name>, <tp:taxon-name><tp:taxon-name-part taxon-name-part-type="order">Actiniaria</tp:taxon-name-part></tp:taxon-name>, <tp:taxon-name><tp:taxon-name-part taxon-name-part-type="family">Edwardsiidae</tp:taxon-name-part></tp:taxon-name>): first records of the genus from Japan</article-title><source>Zookeys</source><day>1</day><month>11</month><year>2018</year><volume>2018</volume><issue>794</issue><fpage>1</fpage><lpage>21</lpage><pub-id pub-id-type="doi">10.3897/zookeys.794.25243</pub-id></mixed-citation></tp:treatment-meta><tp:nomenclature><tp:taxon-name>
                <tp:taxon-name-part taxon-name-part-type="genus" reg="Scolanthus">Scolanthus</tp:taxon-name-part>
                <tp:taxon-name-part taxon-name-part-type="species" reg="armatus">armatus</tp:taxon-name-part>
              </tp:taxon-name><tp:taxon-authority>(Carlgren, 1931)</tp:taxon-authority><xref ref-type="fig" rid="F2">Figs 2</xref><xref ref-type="fig" rid="F6">, 6A</xref><xref ref-type="fig" rid="F7">, 7A–E</xref><tp:nomenclature-citation-list><tp:nomenclature-citation><tp:taxon-name>
                    <tp:taxon-name-part taxon-name-part-type="genus" reg="Edwardsia">Edwardsia</tp:taxon-name-part>
                    <tp:taxon-name-part taxon-name-part-type="species" reg="armata">armata</tp:taxon-name-part>
                  </tp:taxon-name><comment>Carlgren, 1931: 2, figs 1–2; <xref ref-type="bibr" rid="B6">Carlgren 1949</xref>: 24</comment></tp:nomenclature-citation><tp:nomenclature-citation><tp:taxon-name>
                    <tp:taxon-name-part taxon-name-part-type="genus" reg="Scolanthus">Scolanthus</tp:taxon-name-part>
                    <tp:taxon-name-part taxon-name-part-type="species" reg="armatus">armatus</tp:taxon-name-part>
                  </tp:taxon-name><comment>: <xref ref-type="bibr" rid="B11">England 1987</xref>: 229, figs 13–14.</comment></tp:nomenclature-citation></tp:nomenclature-citation-list></tp:nomenclature><tp:treatment-sec sec-type="material" id="SECID0E2RAE"><title>Material examined.</title><p><named-content xmlns:xlink="http://www.w3.org/1999/xlink" content-type="dwc:institutional_code" xlink:type="simple">NSMT</named-content>-Co 1609, histological sections (7 slides), dissected tissues, tissues embedded in paraffin, and prepared nematocysts (6 slides), 27 June 2014, Seihyo Coast (Fig. <xref ref-type="fig" rid="F1">1A</xref>–<xref ref-type="fig" rid="F2">2</xref>), Chichijima Island, Ogasawara Islands, Tokyo, Japan (<named-content xmlns:xlink="http://www.w3.org/1999/xlink" content-type="dwc:verbatimCoordinates" xlink:type="simple"><named-content content-type="geo-json" specific-use="{&#34;type&#34;:&#34;Point&#34;,&#34;coordinates&#34;:[142.340556,27.163056]}" id="NCID0ERSAE" xlink:type="simple">27°09'47"N, 142°20'26"E</named-content></named-content>), coral sand, 3 m depth, collected by scuba diving with a shovel and a sieve, by Takato Izumi.</p></tp:treatment-sec><tp:treatment-sec sec-type="description" id="SECID0EWSAE"><title>Description.</title><p><italic>External anatomy.</italic> Column rough, ca. 40 mm in whole length, and ca. 5 mm in width, worm-like form, and the proximal part narrower to some extent. The column consists of capitulum, scapulus and scapus. The most proximal part of column capitulum, distinct, extremely short, whitish and semitransparent, but scapulus and scapus indistinct. The periderm-like cuticle, brownish orange with no pattern in color, covering the whole column except capitulum and tentacle but easily stripped off from epidermis (Fig. <xref ref-type="fig" rid="F2">2A</xref>). The scapus beneath periderm semitransparent, with scattered small prominent nemathybomes but no papillae (Fig. <xref ref-type="fig" rid="F2">2A</xref>). Aboral end of the column tapered or flattened, not differentiated from scapus, with scattered nemathybomes (Fig. <xref ref-type="fig" rid="F2">2</xref>, A and 2I). No pedal disk, and no physa or physa-like structure. Tentacles in two cycles, 16 in number, eight in inner and eight in outer cycle (Fig. <xref ref-type="fig" rid="F6">6A</xref>). All tentacles long and slender, 1.5–2.0 mm in length, the inner tentacles as long as outer ones, transparent or semi-transparent, and capitated on their tip (Fig. <xref ref-type="fig" rid="F2">2B</xref>). Oral disk ca. 1.5 mm in diameter.</p><fig id="F2" position="float" orientation="portrait"><label>Figure 2.</label><caption><p>External and internal views of <italic><tp:taxon-name><tp:taxon-name-part taxon-name-part-type="genus" reg="Scolanthus">Scolanthus</tp:taxon-name-part><tp:taxon-name-part taxon-name-part-type="species" reg="armatus">armatus</tp:taxon-name-part></tp:taxon-name></italic> (<named-content xmlns:xlink="http://www.w3.org/1999/xlink" content-type="dwc:institutional_code" xlink:type="simple">NSMT</named-content>-Co 1609). External views (<bold>A, B</bold>) and internal histological sections (<bold>C–I</bold>). <bold>A</bold> Whole living specimen of <italic><tp:taxon-name><tp:taxon-name-part taxon-name-part-type="genus" reg="Scolanthus">S.</tp:taxon-name-part><tp:taxon-name-part taxon-name-part-type="species" reg="armatus">armatus</tp:taxon-name-part></tp:taxon-name></italic>. The periderm of aboral end was stripped off while the sampling <bold>B</bold> enlarged view of most distal part <bold>C</bold> longitudinal section of oral end <bold>D</bold> longitudinal section of a tentacle <bold>E</bold> transverse section of a tentacle <bold>F</bold> transverse section of actinopharynx of the longitudinal half of body <bold>G</bold> transverse section of mesentery <bold>H</bold> transverse section of filaments <bold>I</bold> longitudinal section of aboral end. Nemathybomes distributed up to the tip of aboral end. Abbreviations: a, actinopharynx; Ne, nemathybome; pm, parietal muscle; rm, retractor muscle; Te, tentacle; tlm, tentacular longitudinal muscle; Ts, testis. Scale bars: 5 mm (<bold>A</bold>); 1 mm (<bold>B</bold>); 500 µm (<bold>C, F, H, I</bold>); 100 µm (<bold>D, E, G</bold>).</p></caption><graphic xmlns:xlink="http://www.w3.org/1999/xlink" xlink:href="zookeys-794-001-g002.jpg" position="float" orientation="portrait" xlink:type="simple" id="oo_239598.jpg"/></fig><p><italic>Internal anatomy.</italic> Eight perfect mesenteries, all macrocnemes. Four dorsal and ventral directives, and four lateral mesenteries not-paired with other macrocnemes, arranged in normal <italic><tp:taxon-name><tp:taxon-name-part taxon-name-part-type="genus" reg="Edwardsia">Edwardsia</tp:taxon-name-part></tp:taxon-name></italic> pattern (Fig. <xref ref-type="fig" rid="F6">6A</xref>). All macrocnemes present along whole length of the body from oral to aboral end, and bearing distinct retractor and parietal muscles. The retractor muscle of lateral mesenteries all ventrally facing (Fig. <xref ref-type="fig" rid="F6">6A</xref>). Eight tiny microcnemes, without muscles, confined only in distal-most part. Four microcnemes between dorsal directives and dorso-lateral mesenteries, two between dorso- and ventro-lateral mesenteries, and two between ventro-lateral mesenteries and ventral directives. Each tentacle between either exo- or endocoelic. (Fig. <xref ref-type="fig" rid="F6">6A</xref>). Retractor muscles strongly developed and diffused (Fig. <xref ref-type="fig" rid="F2">2F-H</xref>), pennon-like, configured with 15–30 muscular processes, each slightly branched (Fig. <xref ref-type="fig" rid="F2">2F</xref>). Parietal muscles with approximately 10 muscular processes (Fig. <xref ref-type="fig" rid="F2">2F</xref>). Actinopharynx short, ca. 2.5 mm in length, no distinct siphonoglyph (Fig. <xref ref-type="fig" rid="F2">2C</xref>). Tentacular circular muscle indistinct (Fig. <xref ref-type="fig" rid="F2">2D</xref>) and longitudinal muscle ectodermal and distinct (Fig. <xref ref-type="fig" rid="F2">2E</xref>). Mesoglea thin in the whole body, less than 100 µm even at the thickest part of body wall (Fig. <xref ref-type="fig" rid="F2">2C–I</xref>). Nemathybomes, ca. 100 µm in diameter, protrude from mesoglea on the column including the aboral end (Fig. <xref ref-type="fig" rid="F2">2I</xref>). Marginal sphincter muscle and basilar muscle absent (Fig. <xref ref-type="fig" rid="F2">2C, H</xref>). Gonads adjacent to the retractor muscle, relatively long (Fig. <xref ref-type="fig" rid="F2">2H</xref>). Testes between filament and retractor muscle, but no mature gametes in this specimen.</p><p><italic>Cnidome.</italic> Basitrichs (in all tissues), spirocysts (in tentacles), microbasic <italic>b</italic>-mastigophores (in filaments) (Table <xref ref-type="table" rid="T2">2</xref>, Fig. <xref ref-type="fig" rid="F7">7A–E</xref>). Basitrichs in filaments are distinguished into two types by their size.</p></tp:treatment-sec><tp:treatment-sec sec-type="distribution" id="SECID0EFYAE"><title>Distribution.</title><p>Fiji (<xref ref-type="bibr" rid="B3">Carlgren 1931</xref>: type locality), Australia, Singapore (<xref ref-type="bibr" rid="B11">England 1987</xref>), and Japan (this study).</p></tp:treatment-sec><tp:treatment-sec sec-type="Origin of Japanese name" id="SECID0ETYAE"><title>Origin of Japanese name.</title><p>New Japanese name: Ogasawara-ashinashi-mushimodoki. “Ogasawara” is the locality name. In Japanese waters, this species has been collected only in the Ogasawara Islands. “Ashinashi-mushimodoki” is short for the Japanese name of this genus (see the etymology of genus).</p></tp:treatment-sec><tp:treatment-sec sec-type="remarks" id="SECID0EYYAE"><title>Remarks.</title><p><italic><tp:taxon-name><tp:taxon-name-part taxon-name-part-type="genus" reg="Scolanthus">Scolanthus</tp:taxon-name-part><tp:taxon-name-part taxon-name-part-type="species" reg="armatus">armatus</tp:taxon-name-part></tp:taxon-name></italic> was originally described by <xref ref-type="bibr" rid="B3">Carlgren (1931)</xref> as <italic><tp:taxon-name><tp:taxon-name-part taxon-name-part-type="genus" reg="Edwardsia">Edwardsia</tp:taxon-name-part><tp:taxon-name-part taxon-name-part-type="species" reg="armata">armata</tp:taxon-name-part></tp:taxon-name></italic> when the genus <italic><tp:taxon-name><tp:taxon-name-part taxon-name-part-type="genus" reg="Scolanthus">Scolanthus</tp:taxon-name-part></tp:taxon-name></italic> was a junior synonym of <italic><tp:taxon-name><tp:taxon-name-part taxon-name-part-type="genus" reg="Edwardsia">Edwardsia</tp:taxon-name-part></tp:taxon-name></italic>. After <italic><tp:taxon-name><tp:taxon-name-part taxon-name-part-type="genus" reg="Scolanthus">Scolanthus</tp:taxon-name-part></tp:taxon-name></italic> was revived by <xref ref-type="bibr" rid="B19">Manuel (1981)</xref>, this species was transferred to <italic><tp:taxon-name><tp:taxon-name-part taxon-name-part-type="genus" reg="Scolanthus">Scolanthus</tp:taxon-name-part></tp:taxon-name></italic> by <xref ref-type="bibr" rid="B11">England (1987)</xref>. This species had no physa-like structure but many nemathybomes in the aboral end. This is the most characteristic feature of <italic><tp:taxon-name><tp:taxon-name-part taxon-name-part-type="genus" reg="Scolanthus">Scolanthus</tp:taxon-name-part></tp:taxon-name></italic>, and this feature is not found in <italic><tp:taxon-name><tp:taxon-name-part taxon-name-part-type="genus" reg="Edwardsia">Edwardsia</tp:taxon-name-part></tp:taxon-name></italic>. The specimen from the Ogasawara (Bonin) Islands almost completely agrees with the description of <italic><tp:taxon-name><tp:taxon-name-part taxon-name-part-type="genus" reg="Scolanthus">Scolanthus</tp:taxon-name-part><tp:taxon-name-part taxon-name-part-type="species" reg="armatus">armatus</tp:taxon-name-part></tp:taxon-name></italic> in <xref ref-type="bibr" rid="B11">England (1987)</xref>; e.g. 16 tentacles which are capitated on the tip; rounded or flattened aboral end; scattered nemathybomes extending to the proximal end; strong and diffused retractor muscle (slightly branched muscular processes also correspond to England, 1987; fig. 13). The proportion and size of body is also similar to England’s description. There are, however, a few differences in the cnidome; <xref ref-type="bibr" rid="B11">England (1987)</xref> mentioned nothing about <italic>b</italic>-mastigophores in the description; stating that basitrichs and microbasic <italic>b</italic>-mastigophores could be distinguished by both the large diameter of the capsule and the broadened shaft shape (<xref ref-type="bibr" rid="B12">England 1991</xref>). However, both cnidomes are still easily confused and they are difficult to delineate. Thus, microbasic <italic>b</italic>-mastigophores with their broadened shape were judged by <xref ref-type="bibr" rid="B11">England (1987)</xref> to probably be basitrichs. This probability is reinforced by <xref ref-type="bibr" rid="B11">England (1987</xref>: table 6): two types of “basitrichs” in filament of <italic><tp:taxon-name><tp:taxon-name-part taxon-name-part-type="genus" reg="Scolanthus">S.</tp:taxon-name-part><tp:taxon-name-part taxon-name-part-type="species" reg="armatus">armatus</tp:taxon-name-part></tp:taxon-name></italic>, but one type of basitrich with apparently broader capsules than the other type while the lengths are not different. In addition, there are very long basitrichs in our specimen, but they are few in number. If the numbers of these long basitrichs are very low, it is possible that <xref ref-type="bibr" rid="B11">England (1987)</xref> did not observe them. Moreover, the other cnidae size ranges resemble those of specimens of <xref ref-type="bibr" rid="B11">England (1987)</xref>.</p><p>In conclusion, we identified this specimen as <italic><tp:taxon-name><tp:taxon-name-part taxon-name-part-type="genus" reg="Scolanthus">S.</tp:taxon-name-part><tp:taxon-name-part taxon-name-part-type="species" reg="armatus">armatus</tp:taxon-name-part></tp:taxon-name></italic> because of its similarity in almost all morphological features to the original description of the species. The slight difference observed in the cnidome may be simply individual variation.</p></tp:treatment-sec><tp:treatment-sec><!--Section generated to contain objects referenced in tp:taxon-treatment.--><fig id="F6" position="float" orientation="portrait"><label>Figure 6.</label><caption><p>Schematic representation of tentacular and mesenterial arrangements. <bold>A</bold><italic><tp:taxon-name><tp:taxon-name-part taxon-name-part-type="genus" reg="Scolanthus">Scolanthus</tp:taxon-name-part><tp:taxon-name-part taxon-name-part-type="species" reg="armatus">armatus</tp:taxon-name-part></tp:taxon-name></italic> and <italic><tp:taxon-name><tp:taxon-name-part taxon-name-part-type="genus" reg="Scolanthus">S.</tp:taxon-name-part><tp:taxon-name-part taxon-name-part-type="species" reg="kopepe">kopepe</tp:taxon-name-part></tp:taxon-name></italic> sp. n. <bold>B</bold><italic><tp:taxon-name><tp:taxon-name-part taxon-name-part-type="genus" reg="Scolanthus">S.</tp:taxon-name-part><tp:taxon-name-part taxon-name-part-type="species" reg="ena">ena</tp:taxon-name-part></tp:taxon-name></italic> sp. n. <bold>C</bold><italic><tp:taxon-name><tp:taxon-name-part taxon-name-part-type="genus" reg="Scolanthus">S.</tp:taxon-name-part><tp:taxon-name-part taxon-name-part-type="species" reg="isei">isei</tp:taxon-name-part></tp:taxon-name></italic> sp. n. Abbreviations: a, actinopharynx; bw: body wall; dd, dorsal directive; dlm, dorso-lateral mesentery; mi, microcneme; rm, retractor muscle; vd, ventral directive; vlm, ventro-lateral directive. White circles indicate the locus of tentacles.</p></caption><graphic xmlns:xlink="http://www.w3.org/1999/xlink" xlink:href="zookeys-794-001-g006.jpg" position="float" orientation="portrait" xlink:type="simple" id="oo_239602.jpg"/></fig><fig id="F7" position="float" orientation="portrait"><label>Figure 7.</label><caption><p>Cnidae of <italic><tp:taxon-name><tp:taxon-name-part taxon-name-part-type="genus" reg="Scolanthus">Scolanthus</tp:taxon-name-part></tp:taxon-name></italic> species. <bold>A–E</bold><italic><tp:taxon-name><tp:taxon-name-part taxon-name-part-type="genus" reg="Scolanthus">S.</tp:taxon-name-part><tp:taxon-name-part taxon-name-part-type="species" reg="armatus">armatus</tp:taxon-name-part></tp:taxon-name></italic> (<named-content xmlns:xlink="http://www.w3.org/1999/xlink" content-type="dwc:institutional_code" xlink:type="simple">NSMT</named-content>-Co 1609) <bold>A1</bold> spirocyst in tentacle <bold>A2</bold> basitrich in tentacle <bold>B1</bold> basitrich in actinopharynx <bold>B2</bold> microbasic <italic>b</italic>- mastigophore in actinopharynx <bold>C</bold> basitrich in nemathybome <bold>D</bold> basitrich in column <bold>E1</bold> small basitrich in filament <bold>E2</bold> large basitrich in filament <bold>E3</bold> microbasic <italic>b</italic>- mastigophore in filament <bold>F–I</bold><italic><tp:taxon-name><tp:taxon-name-part taxon-name-part-type="genus" reg="Scolanthus">S.</tp:taxon-name-part><tp:taxon-name-part taxon-name-part-type="species" reg="ena">ena</tp:taxon-name-part></tp:taxon-name></italic> sp. n. (<named-content xmlns:xlink="http://www.w3.org/1999/xlink" content-type="dwc:institutional_code" xlink:type="simple">NSMT</named-content>-Co 1610) <bold>F1</bold> spirocyst in tentacle <bold>F2</bold> basitrich in tentacle <bold>G1</bold> basitrich in actinopharynx <bold>G2</bold> microbasic <italic>p</italic>- mastigophore in actinopharynx <bold>H1</bold> small basitrich in nemathybome <bold>H2</bold> large basitrich in nemathybome <bold>I1</bold> basitrich in filament <bold>I2</bold> microbasic <italic>b</italic>- mastigophore in filament <bold>I3</bold> microbasic <italic>p</italic>- mastigophore in filament <bold>J–M</bold><italic><tp:taxon-name><tp:taxon-name-part taxon-name-part-type="genus" reg="Scolanthus">S.</tp:taxon-name-part><tp:taxon-name-part taxon-name-part-type="species" reg="isei">isei</tp:taxon-name-part></tp:taxon-name></italic> sp. n. (<named-content xmlns:xlink="http://www.w3.org/1999/xlink" content-type="dwc:institutional_code" xlink:type="simple">NSMT</named-content>-Co 1611) <bold>J1</bold> spirocyst in tentacle <bold>J2</bold> small basitrich in tentacle <bold>J3</bold> large basitrich in tentacle <bold>K1</bold> basitrich in actinopharynx <bold>K2</bold> microbasic <italic>b</italic>- mastigophore in actinopharynx <bold>L1</bold> small basitrich in nemathybome <bold>L2</bold> large basitrich in regular tentacles <bold>M1</bold> small basitrich in filament <bold>M2</bold> large basitrich in filament <bold>M3</bold> microbasic <italic>p</italic>- mastigophore in filament <bold>N–R</bold><italic><tp:taxon-name><tp:taxon-name-part taxon-name-part-type="genus" reg="Scolanthus">S.</tp:taxon-name-part><tp:taxon-name-part taxon-name-part-type="species" reg="kopepe">kopepe</tp:taxon-name-part></tp:taxon-name></italic> sp. n. (<named-content xmlns:xlink="http://www.w3.org/1999/xlink" content-type="dwc:institutional_code" xlink:type="simple">NSMT</named-content>-Co 1614) <bold>N1</bold> spirocyst in tentacle <bold>N2</bold> small basitrich in tentacle <bold>N3</bold> large basitrich in tentacle <bold>O1</bold> small basitrich in actinopharynx <bold>O2</bold> large basitrich in actinopharynx <bold>P1</bold> small basitrich in nemathybome <bold>P2</bold> small basitrich in nemathybome <bold>Q</bold> basitrich in column <bold>R1</bold> basitrich in filament <bold>R2</bold> microbasic <italic>b</italic>- mastigophore in filament.</p></caption><graphic xmlns:xlink="http://www.w3.org/1999/xlink" xlink:href="zookeys-794-001-g007.jpg" position="float" orientation="portrait" xlink:type="simple" id="oo_239603.jpg"/></fig><fig id="F1" position="float" orientation="portrait"><label>Figure 1.</label><caption><p>Sampling localities of <italic><tp:taxon-name><tp:taxon-name-part taxon-name-part-type="genus" reg="Scolanthus">Scolanthus</tp:taxon-name-part></tp:taxon-name></italic> specimens in this study. <bold>A</bold> Chichijima Island, Ogasawara Islands, Tokyo Metropolis <bold>1</bold> Miyanohama Coast <bold>2</bold> Seihyo Coast <bold>3</bold> Kopepe Coast <bold>B</bold> central Honshu <bold>1</bold> Ena Bay, Kanagawa Prefecture <bold>2</bold> Sugashima Island, Mie Prefecture.</p></caption><graphic xmlns:xlink="http://www.w3.org/1999/xlink" xlink:href="zookeys-794-001-g001.jpg" position="float" orientation="portrait" xlink:type="simple" id="oo_239597.jpg"/></fig><table-wrap id="T2" position="float" orientation="portrait"><label>Table 2.</label><caption><p>Cnidae of four Japanese <italic><tp:taxon-name><tp:taxon-name-part taxon-name-part-type="genus" reg="Scolanthus">Scolanthus</tp:taxon-name-part></tp:taxon-name></italic> species. –absent. n = number of observed cnidae. <bold>A</bold>–<bold>R</bold> indicate figures of each kind of cnidae in Figure <xref ref-type="fig" rid="F7">7</xref>.</p></caption><table id="TID0EKCAG" rules="all"><tbody><tr><th rowspan="1" colspan="1"/><th rowspan="3" colspan="1">Fig</th><th rowspan="1" colspan="4">
                        <italic><tp:taxon-name>
                            <tp:taxon-name-part taxon-name-part-type="genus" reg="Scolanthus">Scolanthus</tp:taxon-name-part>
                            <tp:taxon-name-part taxon-name-part-type="species" reg="armatus">armatus</tp:taxon-name-part>
                          </tp:taxon-name></italic>
                      </th><th rowspan="3" colspan="1">Fig</th><th rowspan="1" colspan="4"><italic><tp:taxon-name><tp:taxon-name-part taxon-name-part-type="genus" reg="Scolanthus">S.</tp:taxon-name-part><tp:taxon-name-part taxon-name-part-type="species" reg="ena">ena</tp:taxon-name-part></tp:taxon-name></italic> sp. n.</th><th rowspan="3" colspan="1">Fig</th><th rowspan="1" colspan="4"><italic><tp:taxon-name><tp:taxon-name-part taxon-name-part-type="genus" reg="Scolanthus">S.</tp:taxon-name-part><tp:taxon-name-part taxon-name-part-type="species" reg="isei">isei</tp:taxon-name-part></tp:taxon-name></italic> sp. n.</th><th rowspan="3" colspan="1">Fig</th><th rowspan="1" colspan="4"><italic><tp:taxon-name><tp:taxon-name-part taxon-name-part-type="genus" reg="Scolanthus">S.</tp:taxon-name-part><tp:taxon-name-part taxon-name-part-type="species" reg="kopepe">kopepe</tp:taxon-name-part></tp:taxon-name></italic> sp. n.</th></tr><tr><th rowspan="1" colspan="1">(specimen)</th><th rowspan="1" colspan="4"><named-content xmlns:xlink="http://www.w3.org/1999/xlink" content-type="dwc:institutional_code" xlink:type="simple">NSMT</named-content>–Co 1609</th><th rowspan="1" colspan="4"><named-content xmlns:xlink="http://www.w3.org/1999/xlink" content-type="dwc:institutional_code" xlink:type="simple">NSMT</named-content>–Co 1610</th><th rowspan="1" colspan="4"><named-content xmlns:xlink="http://www.w3.org/1999/xlink" content-type="dwc:institutional_code" xlink:type="simple">NSMT</named-content>–Co 1611</th><th rowspan="1" colspan="4"><named-content xmlns:xlink="http://www.w3.org/1999/xlink" content-type="dwc:institutional_code" xlink:type="simple">NSMT</named-content>–Co 1614</th></tr><tr><th rowspan="1" colspan="1"/><th rowspan="1" colspan="3">Length × Width (µm)</th><th rowspan="1" colspan="1">n</th><th rowspan="1" colspan="3">Length × Width (µm)</th><th rowspan="1" colspan="1">n</th><th rowspan="1" colspan="3">Length × Width (µm)</th><th rowspan="1" colspan="1">n</th><th rowspan="1" colspan="3">Length × Width (µm)</th><th rowspan="1" colspan="1">n</th></tr><tr><td rowspan="1" colspan="21">
                        <bold>Tentacle</bold>
                      </td></tr><tr><td rowspan="1" colspan="1">Spirocysts</td><td rowspan="3" colspan="1">A</td><td rowspan="1" colspan="1">11.79–20.69 × 1.74–3.70</td><td rowspan="1" colspan="1">17.02 × 2.56</td><td rowspan="1" colspan="1">2.11 × 0.37</td><td rowspan="1" colspan="1">45</td><td rowspan="3" colspan="1">F</td><td rowspan="1" colspan="1">11.15–20.90 × 2.11–3.21</td><td rowspan="1" colspan="1">15.57 × 2.62</td><td rowspan="1" colspan="1">2.00 × 0.27</td><td rowspan="1" colspan="1">53</td><td rowspan="3" colspan="1">J</td><td rowspan="1" colspan="1">10.99–16.03 × 2.35–3.76</td><td rowspan="1" colspan="1">13.52 × 3.13</td><td rowspan="1" colspan="1">1.19 × 0.35</td><td rowspan="1" colspan="1">40</td><td rowspan="2" colspan="1">O</td><td rowspan="1" colspan="1">10.40–18.29 × 1.55–2.80</td><td rowspan="1" colspan="1">14.99 × 2.08</td><td rowspan="1" colspan="1">2.08 × 0.29</td><td rowspan="1" colspan="1">47</td></tr><tr><td rowspan="2" colspan="1">Basitrichs</td><td rowspan="2" colspan="1">13.05–54.36 × 2.70–5.25</td><td rowspan="2" colspan="1">32.65 × 3.58</td><td rowspan="2" colspan="1">13.69 × 0.47</td><td rowspan="2" colspan="1">71</td><td rowspan="2" colspan="1">21.19–38.34 × 2.37–3.51</td><td rowspan="2" colspan="1">31.38 × 2.97</td><td rowspan="2" colspan="1">2.88 × 0.25</td><td rowspan="2" colspan="1">62</td><td rowspan="1" colspan="1">small 10.05–12.97 × 1.82–2.77</td><td rowspan="1" colspan="1">11.58 × 2.33</td><td rowspan="1" colspan="1">0.70 × 0.31</td><td rowspan="1" colspan="1">22</td><td rowspan="1" colspan="1">small 11.29–17.27 × 2.80–4.10</td><td rowspan="1" colspan="1">14.69 × 3.39</td><td rowspan="1" colspan="1">1.66 × 0.35</td><td rowspan="1" colspan="1">35</td></tr><tr><td rowspan="1" colspan="1">large 19.10–26.60 × 3.04–4.52</td><td rowspan="1" colspan="1">22.54 × 3.71</td><td rowspan="1" colspan="1">1.64 × 0.33</td><td rowspan="1" colspan="1">59</td><td rowspan="1" colspan="1"/><td rowspan="1" colspan="1">large 31.91–55.17 × 2.70–4.92</td><td rowspan="1" colspan="1">45.82 × 3.97</td><td rowspan="1" colspan="1">5.67 × 0.46</td><td rowspan="1" colspan="1">73</td></tr><tr><td rowspan="1" colspan="21">
                        <bold>Actinopharynx</bold>
                      </td></tr><tr><td rowspan="2" colspan="1">Basitrichs</td><td rowspan="4" colspan="1">B</td><td rowspan="2" colspan="1">19.44–39.57 × 2.67–4.75</td><td rowspan="2" colspan="1">29.10 × 3.57</td><td rowspan="2" colspan="1">4.30 × 0.51</td><td rowspan="2" colspan="1">40</td><td rowspan="4" colspan="1">G</td><td rowspan="1" colspan="1">small 22.55–26.92 × 2.39–2.77</td><td rowspan="1" colspan="1">24.74 × 2.58</td><td rowspan="1" colspan="1">5.27 × 0.70</td><td rowspan="1" colspan="1">2</td><td rowspan="4" colspan="1">K</td><td rowspan="2" colspan="1">21.91–39.78 × 3.06–4.65</td><td rowspan="2" colspan="1">32.01 × 3.93</td><td rowspan="2" colspan="1">4.79 × 0.42</td><td rowspan="2" colspan="1">55</td><td rowspan="4" colspan="1">P</td><td rowspan="1" colspan="1">small 14.94–28.33 × 2.32–3.77</td><td rowspan="1" colspan="1">20.27 × 3.13</td><td rowspan="1" colspan="1">1.80 × 0.35</td><td rowspan="1" colspan="1">22</td></tr><tr><td rowspan="1" colspan="1">large 37.46–51.19 × 2.95–4.62</td><td rowspan="1" colspan="1">43.98 × 3.90</td><td rowspan="1" colspan="1">3.12 × 0.32</td><td rowspan="1" colspan="1">65</td><td rowspan="1" colspan="1">large 33.75–46.69 × 3.14–4.61</td><td rowspan="1" colspan="1">39.83 × 3.88</td><td rowspan="1" colspan="1">2.97 × 0.33</td><td rowspan="1" colspan="1">38</td></tr><tr><td rowspan="1" colspan="1">Microbasic <italic>b</italic>–mastigophores</td><td rowspan="1" colspan="1">22.17–34.53 × 3.48–5.19</td><td rowspan="1" colspan="1">28.32 × 4.09</td><td rowspan="1" colspan="1">2.81 × 0.40</td><td rowspan="1" colspan="1">42</td><td rowspan="1" colspan="1">–</td><td rowspan="1" colspan="1">–</td><td rowspan="1" colspan="1">–</td><td rowspan="1" colspan="1">–</td><td rowspan="1" colspan="1">25.14–38.09 × 4.24–6.43</td><td rowspan="1" colspan="1">31.02 × 5.45</td><td rowspan="1" colspan="1">2.85 × 0.41</td><td rowspan="1" colspan="1">49</td><td rowspan="1" colspan="1">–</td><td rowspan="1" colspan="1">–</td><td rowspan="1" colspan="1">–</td><td rowspan="1" colspan="1">–</td></tr><tr><td rowspan="1" colspan="1">Microbasic <italic>p</italic>–mastigophores</td><td rowspan="1" colspan="1">–</td><td rowspan="1" colspan="1">–</td><td rowspan="1" colspan="1">–</td><td rowspan="1" colspan="1">–</td><td rowspan="1" colspan="1">21.67–30.55 × 4.94–6.93</td><td rowspan="1" colspan="1">27.16 × 5.68</td><td rowspan="1" colspan="1">1.69 × 0.50</td><td rowspan="1" colspan="1">22</td><td rowspan="1" colspan="1">–</td><td rowspan="1" colspan="1">–</td><td rowspan="1" colspan="1">–</td><td rowspan="1" colspan="1">–</td><td rowspan="1" colspan="1">–</td><td rowspan="1" colspan="1">–</td><td rowspan="1" colspan="1">–</td><td rowspan="1" colspan="1">–</td></tr><tr><td rowspan="1" colspan="21">
                        <bold>Nemathybome</bold>
                      </td></tr><tr><td rowspan="2" colspan="1">Basitrichs</td><td rowspan="2" colspan="1">C</td><td rowspan="2" colspan="1">36.20–62.95 × 3.41–5.80</td><td rowspan="2" colspan="1">52.02 × 4.69</td><td rowspan="2" colspan="1">7.15 × 0.56</td><td rowspan="2" colspan="1">54</td><td rowspan="2" colspan="1">H</td><td rowspan="1" colspan="1">small 9.74–15.15 × 2.20–3.05</td><td rowspan="1" colspan="1">12.07 × 2.53</td><td rowspan="1" colspan="1">1.38 × 0.23</td><td rowspan="1" colspan="1">16</td><td rowspan="2" colspan="1">L</td><td rowspan="1" colspan="1">small 9.68–12.35 × 1.96–3.23</td><td rowspan="1" colspan="1">11.02 × 2.40</td><td rowspan="1" colspan="1">1.34 × 0.36</td><td rowspan="1" colspan="1">5</td><td rowspan="2" colspan="1">Q</td><td rowspan="1" colspan="1">small 18.89–24.97 × 2.67–4.33</td><td rowspan="1" colspan="1">21.30 × 3.61</td><td rowspan="1" colspan="1">1.72 × 0.35</td><td rowspan="1" colspan="1">21</td></tr><tr><td rowspan="1" colspan="1">large 63.93–105.59 × 3.41–5.40</td><td rowspan="1" colspan="1">83.26 × 4.26</td><td rowspan="1" colspan="1">7.85 × 0.39</td><td rowspan="1" colspan="1">47</td><td rowspan="1" colspan="1">large 62.84–84.98 × 3.76–6.16</td><td rowspan="1" colspan="1">73.91 × 4.87</td><td rowspan="1" colspan="1">9.76 × 0.60</td><td rowspan="1" colspan="1">52</td><td rowspan="1" colspan="1">large 29.79–58.01 × 2.80–5.20</td><td rowspan="1" colspan="1">44.81 × 4.45</td><td rowspan="1" colspan="1">7.41 × 0.49</td><td rowspan="1" colspan="1">56</td></tr><tr><td rowspan="1" colspan="21">
                        <bold>Column</bold>
                      </td></tr><tr><td rowspan="1" colspan="1">Basitrichs</td><td rowspan="1" colspan="1">D</td><td rowspan="1" colspan="1">10.47–49.97 × 2.76–5.00</td><td rowspan="1" colspan="1">18.16 × 3.56</td><td rowspan="1" colspan="1">10.93 × 0.59</td><td rowspan="1" colspan="1">21</td><td rowspan="1" colspan="1">–</td><td rowspan="1" colspan="1">–</td><td rowspan="1" colspan="1">–</td><td rowspan="1" colspan="1">–</td><td rowspan="1" colspan="1">–</td><td rowspan="1" colspan="1"/><td rowspan="1" colspan="1">–</td><td rowspan="1" colspan="1">–</td><td rowspan="1" colspan="1">–</td><td rowspan="1" colspan="1">–</td><td rowspan="1" colspan="1">R</td><td rowspan="1" colspan="1">14.28–50.47 × 3.90–4.15</td><td rowspan="1" colspan="1">39.57 × 4.69</td><td rowspan="1" colspan="1">8.26 × 0.55</td><td rowspan="1" colspan="1">31</td></tr><tr><td rowspan="1" colspan="21">
                        <bold>Filament</bold>
                      </td></tr><tr><td rowspan="2" colspan="1">Basitrichs</td><td rowspan="4" colspan="1">E</td><td rowspan="1" colspan="1">small 31.29–43.01 × 3.48–5.43</td><td rowspan="1" colspan="1">37.17 × 4.37</td><td rowspan="1" colspan="1">2.90 × 0.36</td><td rowspan="1" colspan="1">70</td><td rowspan="4" colspan="1">I</td><td rowspan="2" colspan="1">33.37–45.48 × 3.72–5.56</td><td rowspan="2" colspan="1">38.12 × 4.63</td><td rowspan="2" colspan="1">2.78 × 0.48</td><td rowspan="2" colspan="1">34</td><td rowspan="4" colspan="1">M</td><td rowspan="1" colspan="1">small 18.18–26.59 × 2.28–3.61</td><td rowspan="1" colspan="1">21.68 × 3.02</td><td rowspan="1" colspan="1">2.32 × 0.36</td><td rowspan="1" colspan="1">21</td><td rowspan="4" colspan="1">S</td><td rowspan="2" colspan="1">19.57–29.72 × 2.70–4.25</td><td rowspan="2" colspan="1">23.32 × 3.60</td><td rowspan="2" colspan="1">2.11 × 0.31</td><td rowspan="2" colspan="1">66</td></tr><tr><td rowspan="1" colspan="1">large 95.62–114.46 × 2.67–4.16</td><td rowspan="1" colspan="1">102.12 × 3.64</td><td rowspan="1" colspan="1">8.28 × 0.69</td><td rowspan="1" colspan="1">3</td><td rowspan="1" colspan="1">large 38.66–49.82 × 4.56–6.65</td><td rowspan="1" colspan="1">44.45 × 5.60</td><td rowspan="1" colspan="1">2.50 × 0.52</td><td rowspan="1" colspan="1">41</td></tr><tr><td rowspan="1" colspan="1">Microbasic <italic>b</italic>–mastigophores</td><td rowspan="1" colspan="1">33.80–45.69 × 5.21–7.90</td><td rowspan="1" colspan="1">43.19 × 6.54</td><td rowspan="1" colspan="1">2.14 × 0.71</td><td rowspan="1" colspan="1">21</td><td rowspan="1" colspan="1">34.26–39.98 × 5.11–6.55</td><td rowspan="1" colspan="1">36.85 × 5.80</td><td rowspan="1" colspan="1">1.91 × 0.46</td><td rowspan="1" colspan="1">12</td><td rowspan="1" colspan="1">–</td><td rowspan="1" colspan="1">–</td><td rowspan="1" colspan="1">–</td><td rowspan="1" colspan="1">–</td><td rowspan="1" colspan="1">32.30–39.62 × 5.24–7.77</td><td rowspan="1" colspan="1">35.88 × 6.22</td><td rowspan="1" colspan="1">1.68 × 0.51</td><td rowspan="1" colspan="1">57</td></tr><tr><td rowspan="1" colspan="1">Microbasic <italic>p</italic>–mastigophores</td><td rowspan="1" colspan="1">–</td><td rowspan="1" colspan="1">–</td><td rowspan="1" colspan="1">–</td><td rowspan="1" colspan="1">–</td><td rowspan="1" colspan="1">23.49–29.63 × 5.69–7.73</td><td rowspan="1" colspan="1">27.44 × 6.30</td><td rowspan="1" colspan="1">1.80 × 0.58</td><td rowspan="1" colspan="1">9</td><td rowspan="1" colspan="1">31.88–33.97 × 5.20–6.12</td><td rowspan="1" colspan="1">33.03 × 5.63</td><td rowspan="1" colspan="1">0.70 × 0.36</td><td rowspan="1" colspan="1">5</td><td rowspan="1" colspan="1">–</td><td rowspan="1" colspan="1">–</td><td rowspan="1" colspan="1">–</td><td rowspan="1" colspan="1">–</td></tr></tbody></table></table-wrap></tp:treatment-sec><ref-list><ref id="B6"><mixed-citation xmlns:xlink="http://www.w3.org/1999/xlink" xlink:type="simple"><person-group><name name-style="western"><surname>Carlgren</surname><given-names>O</given-names></name></person-group> (<year>1949</year>) A survey of the <tp:taxon-name><tp:taxon-name-part taxon-name-part-type="order">Ptychodactiaria</tp:taxon-name-part></tp:taxon-name>, <tp:taxon-name><tp:taxon-name-part taxon-name-part-type="order">Corallimorpharia</tp:taxon-name-part></tp:taxon-name> and <tp:taxon-name><tp:taxon-name-part taxon-name-part-type="order">Actiniaria</tp:taxon-name-part></tp:taxon-name>. Kungliga Svenska Vetenskaps-Akademiens Handlinger 4<sup>th</sup> Series 1: 1–121.</mixed-citation></ref><ref id="B11"><mixed-citation xmlns:xlink="http://www.w3.org/1999/xlink" xlink:type="simple"><person-group><name name-style="western"><surname>England</surname><given-names>KW</given-names></name></person-group> (<year>1987</year>) <article-title>Certain <tp:taxon-name><tp:taxon-name-part taxon-name-part-type="order">Actiniaria</tp:taxon-name-part></tp:taxon-name> (<tp:taxon-name><tp:taxon-name-part taxon-name-part-type="phylum">Cnidaria</tp:taxon-name-part></tp:taxon-name>, <tp:taxon-name><tp:taxon-name-part taxon-name-part-type="class">Anthozoa</tp:taxon-name-part></tp:taxon-name>) from the Red Sea and tropical Indo-Pacific Ocean.</article-title><source>Bulletin of the British Museum of Natural History</source><volume>53</volume>: <fpage>205</fpage>–<lpage>292</lpage>.</mixed-citation></ref><ref id="B3"><mixed-citation xmlns:xlink="http://www.w3.org/1999/xlink" xlink:type="simple"><person-group><name name-style="western"><surname>Carlgren</surname><given-names>O</given-names></name></person-group> (<year>1931</year>) Zur Kenntnis der <tp:taxon-name><tp:taxon-name-part taxon-name-part-type="order">Actiniaria</tp:taxon-name-part></tp:taxon-name> Abasilaria. Arkiv för Zoologi Stockholm 23(A3): 1–48.</mixed-citation></ref><ref id="B19"><mixed-citation xmlns:xlink="http://www.w3.org/1999/xlink" xlink:type="simple"><person-group><name name-style="western"><surname>Manuel</surname><given-names>RL</given-names></name></person-group> (<year>1981</year>) <article-title>On the identity of sea anemone <italic><tp:taxon-name><tp:taxon-name-part taxon-name-part-type="genus">Scolanthus</tp:taxon-name-part><tp:taxon-name-part taxon-name-part-type="species">callimorphus</tp:taxon-name-part></tp:taxon-name></italic>, Gosse, 1853 (<tp:taxon-name><tp:taxon-name-part taxon-name-part-type="order">Actiniaria</tp:taxon-name-part></tp:taxon-name>: <tp:taxon-name><tp:taxon-name-part taxon-name-part-type="family">Edwardsiidae</tp:taxon-name-part></tp:taxon-name>).</article-title><source>Journal of Natural History</source><volume>15</volume>: <fpage>265</fpage>–<lpage>276</lpage>. <ext-link xlink:type="simple" ext-link-type="doi" xlink:href="10.1080/00222938100770201">https://doi.org/10.1080/00222938100770201</ext-link></mixed-citation></ref><ref id="B12"><mixed-citation xmlns:xlink="http://www.w3.org/1999/xlink" xlink:type="simple"><person-group><name name-style="western"><surname>England</surname><given-names>KW</given-names></name></person-group> (<year>1991</year>) Nematocysts of sea anemones (<tp:taxon-name><tp:taxon-name-part taxon-name-part-type="order">Actiniaria</tp:taxon-name-part></tp:taxon-name>, <tp:taxon-name><tp:taxon-name-part taxon-name-part-type="order">Ceriantharia</tp:taxon-name-part></tp:taxon-name> and <tp:taxon-name><tp:taxon-name-part taxon-name-part-type="order">Corallimorpharia</tp:taxon-name-part></tp:taxon-name>: <tp:taxon-name><tp:taxon-name-part taxon-name-part-type="phylum">Cnidaria</tp:taxon-name-part></tp:taxon-name>): nomenclature. Hydrobiologia 216/217: 691–697. <ext-link xlink:type="simple" ext-link-type="doi" xlink:href="10.1007/BF00026532">https://doi.org/10.1007/BF00026532</ext-link></mixed-citation></ref></ref-list></tp:taxon-treatment>
