# Supplementary material for: Description of three new species of Scolanthus (Cnidaria, Anthozoa, Actiniaria, Edwardsiidae): first records of the genus from Japan
Source: Zookeys. 2018 Nov 1;(794):1–21. doi: 10.3897/zookeys.794.25243 (PMC6224364; doi:10.3897/zookeys.794.25243)
Supplement: XML Treatment for Scolanthus ena [file zookeys.794.25243-treatment3.xml]

<!DOCTYPE tp:taxon-treatment
  PUBLIC "-//TaxonX//DTD Taxonomic Treatment Publishing DTD v0 20100105//EN" "tax-treatment-NSO.dtd">
<tp:taxon-treatment xmlns:tp="http://www.plazi.org/taxpub"><tp:treatment-meta><kwd-group><label>Taxon classification</label><kwd><named-content xmlns:xlink="http://www.w3.org/1999/xlink" content-type="kingdom">Animalia</named-content></kwd><kwd><named-content xmlns:xlink="http://www.w3.org/1999/xlink" content-type="order">Actiniaria</named-content></kwd><kwd><named-content xmlns:xlink="http://www.w3.org/1999/xlink" content-type="family">Edwardsiidae</named-content></kwd></kwd-group><mixed-citation publication-type="journal"><person-group><name><surname>Izumi</surname><given-names>Takato</given-names></name><name><surname>Fujita</surname><given-names>Toshihiko</given-names></name></person-group><article-title>Description of three new species of <italic><tp:taxon-name><tp:taxon-name-part taxon-name-part-type="genus" reg="Scolanthus">Scolanthus</tp:taxon-name-part></tp:taxon-name></italic> (<tp:taxon-name><tp:taxon-name-part taxon-name-part-type="phylum">Cnidaria</tp:taxon-name-part></tp:taxon-name>, <tp:taxon-name><tp:taxon-name-part taxon-name-part-type="class">Anthozoa</tp:taxon-name-part></tp:taxon-name>, <tp:taxon-name><tp:taxon-name-part taxon-name-part-type="order">Actiniaria</tp:taxon-name-part></tp:taxon-name>, <tp:taxon-name><tp:taxon-name-part taxon-name-part-type="family">Edwardsiidae</tp:taxon-name-part></tp:taxon-name>): first records of the genus from Japan</article-title><source>Zookeys</source><day>1</day><month>11</month><year>2018</year><volume>2018</volume><issue>794</issue><fpage>1</fpage><lpage>21</lpage><pub-id pub-id-type="doi">10.3897/zookeys.794.25243</pub-id></mixed-citation></tp:treatment-meta><tp:nomenclature><tp:taxon-name>
                <tp:taxon-name-part taxon-name-part-type="genus" reg="Scolanthus">Scolanthus</tp:taxon-name-part>
                <tp:taxon-name-part taxon-name-part-type="species" reg="ena">ena</tp:taxon-name-part>
                <object-id xmlns:xlink="http://www.w3.org/1999/xlink" content-type="zoobank" xlink:type="simple">http://zoobank.org/8EBE4524-8D01-48B0-A76C-BB0BBE423395</object-id>
              </tp:taxon-name><tp:taxon-status xmlns:xlink="http://www.w3.org/1999/xlink" xlink:type="simple">sp. n.</tp:taxon-status><xref ref-type="fig" rid="F3">Figs 3</xref><xref ref-type="fig" rid="F6">, 6B</xref><xref ref-type="fig" rid="F7">, 7F–I</xref></tp:nomenclature><tp:treatment-sec sec-type="material" id="SECID0ED6AE"><title>Material examined.</title><p><italic>Holotype.</italic><named-content xmlns:xlink="http://www.w3.org/1999/xlink" content-type="dwc:institutional_code" xlink:type="simple">NSMT</named-content>-Co 1610. One specimen cut into several parts, histological sections (23 slides) and prepared nematocysts (5 slides), 17 May, 2014, Ena Bay (Fig. <xref ref-type="fig" rid="F1">1B–1</xref>), Kanagawa, Japan, mud in the intertidal zone, collected by wading with a shovel, by Masanori Taru.</p></tp:treatment-sec><tp:treatment-sec sec-type="description" id="SECID0EU6AE"><title>Description.</title><p><italic>External anatomy.</italic> Column rough, rugged and uneven, ca. 80 mm in whole length in holotype, and 10–15 mm in width, pipe-like in form both in living (Fig. <xref ref-type="fig" rid="F3">3A</xref>) and fixed specimen. The most upper part narrower to some extent. The most proximal part of column capitulum, dark brownish semitransparent, and the remaining part to aboral end scapus. The periderm of column orange, with no pattern in color, but thinner on the mesenteries so that the mesenterial line visible through the body wall. Scapus with scattered nemathybomes but no papillae. Aboral end rounded, not differentiated from scapus, with nemathybome (Fig. <xref ref-type="fig" rid="F3">3A, H</xref>). No pedal disk, but no physa or physa-like structure. Tentacles slender, no acrosphere, brownish, semi-transparent with white patch on each surface (Fig. <xref ref-type="fig" rid="F3">3A</xref>). Tentacles 20 in number, in two cycles; ten in inner and ten in outer cycle (Fig. <xref ref-type="fig" rid="F6">6B</xref>), 7.0–10.0 mm in length, longer than oral disk diameter and the inner tentacles shorter than outer ones. Oral disk ca. 5.0 mm in diameter. The mouth swelled and dome-like.</p><p><italic>Internal anatomy.</italic> Eight perfect mesenteries, all macrocnemes. Four dorsal and ventral directives, and four lateral mesenteries not-paired with other macrocnemes (Figs <xref ref-type="fig" rid="F3">3E</xref>, <xref ref-type="fig" rid="F6">6B</xref>). All macrocnemes present along whole length of the body, from oral to aboral end and bearing distinct retractor and parietal muscles. The retractor muscle of lateral mesenteries all ventrally facing (Fig. <xref ref-type="fig" rid="F6">6B</xref>). Twelve tiny microcnemes, without muscles, confirmed only in distal-most part. Four microcnemes between dorsal directives and dorso-lateral mesenteries, four between dorso- and ventro-lateral mesenteries, and four between ventro-lateral mesenteries and ventral directives (Fig. <xref ref-type="fig" rid="F6">6B</xref>), an unusual arrangement for <tp:taxon-name><tp:taxon-name-part taxon-name-part-type="family">Edwardsiidae</tp:taxon-name-part></tp:taxon-name>. Each tentacle between either exo- or endocoelic (Fig. <xref ref-type="fig" rid="F6">6B</xref>). Each retractor muscle pennon-like, restricted throughout the whole body (Fig. <xref ref-type="fig" rid="F3">3E, F</xref>), comparatively smaller next to actinopharynx but largely developed in lower part, limited in the part next to actinopharynx or filaments of each macrocneme (Fig. <xref ref-type="fig" rid="F3">3E, F</xref>). Muscle pennons consisting of approximately 30–60 muscular processes, some of which are well-branched into 10 or more branches (Fig. <xref ref-type="fig" rid="F3">3F</xref>). Parietal muscles with approximately 15 branched muscular processes (Fig. <xref ref-type="fig" rid="F3">3F</xref>). Actinopharynx short, no distinct siphonoglyph (Fig. <xref ref-type="fig" rid="F3">3E</xref>). Tentacular circular muscle endodermal (Fig. <xref ref-type="fig" rid="F3">3D</xref>) and longitudinal muscle ectodermal (Fig. <xref ref-type="fig" rid="F3">3C</xref>), both distinct. Mesoglea thickest in the aboral end, thick in body wall, approximately 70–120µm thick (Fig. <xref ref-type="fig" rid="F3">3B, F, H</xref>). However, mesoglea far thinner in actinopharynx and thinnest in mesenteries (Fig. <xref ref-type="fig" rid="F3">3E, F</xref>). Nemathybomes, around 200 µm in diameter, half buried into mesoglea on the column including the aboral end (Fig. <xref ref-type="fig" rid="F3">3G</xref>). Marginal sphincter muscle and basilar muscle absent (Fig. <xref ref-type="fig" rid="F3">3B, H</xref>). Gonads next the retractor muscle, comparatively long (Fig. <xref ref-type="fig" rid="F3">3F</xref>). Testes in gonads of holotype, between filament and retractor muscle.</p><p><italic>Cnidome.</italic> Spirocysts (in tentacles), basitrichs (in every tissue), microbasic <italic>b</italic>-mastigophores (in filament) and microbasic <italic>p</italic>-mastigophores (in actinopharynx, and filament) (Table <xref ref-type="table" rid="T2">2</xref>, Figs <xref ref-type="fig" rid="F7">7F–I</xref>). Basitrichs in actinopharynx and nemathybome are distinguished into two types by their size. No nematocysts in body wall.</p><fig id="F3" position="float" orientation="portrait"><label>Figure 3.</label><caption><p>External and internal views of <italic><tp:taxon-name><tp:taxon-name-part taxon-name-part-type="genus" reg="Scolanthus">Scolanthus</tp:taxon-name-part><tp:taxon-name-part taxon-name-part-type="species" reg="ena">ena</tp:taxon-name-part></tp:taxon-name></italic> sp. n. (<named-content xmlns:xlink="http://www.w3.org/1999/xlink" content-type="dwc:institutional_code" xlink:type="simple">NSMT</named-content>-Co 1610)<bold>. A</bold> External view Whole living specimen of <italic><tp:taxon-name><tp:taxon-name-part taxon-name-part-type="genus" reg="Scolanthus">S.</tp:taxon-name-part><tp:taxon-name-part taxon-name-part-type="species" reg="ena">ena</tp:taxon-name-part></tp:taxon-name></italic><bold>B–H</bold> internal view <bold>B</bold> longitudinal section of distal end <bold>C</bold> transverse section of tentacle <bold>D</bold> longitudinal section of tentacle <bold>E</bold> transverse section of actinopharynx <bold>F</bold> enlarged view of mesentery <bold>G</bold> transverse section of nemathybome <bold>H</bold> longitudinal section of aboral end. Nemathybomes distributed up to aboral end. Abbreviations: a, actinopharynx; Ne, nemathybome; pm, parietal muscle; rm, retractor muscle; tcm, tentacular circular muscle; Te, tentacle; tlm, tentacular longitudinal muscle; Ts, testis. Scale bars: 5 mm (<bold>A</bold>); 1 mm (<bold>B</bold>); 500 µm (<bold>E, F, H</bold>); 100 µm (<bold>C, D, G</bold>).</p></caption><graphic xmlns:xlink="http://www.w3.org/1999/xlink" xlink:href="zookeys-794-001-g003.jpg" position="float" orientation="portrait" xlink:type="simple" id="oo_239599.jpg"/></fig></tp:treatment-sec><tp:treatment-sec sec-type="distribution" id="SECID0EMFAG"><title>Distribution.</title><p>Ena Bay, Kanagawa. Known only from the type locality.</p></tp:treatment-sec><tp:treatment-sec sec-type="etymology" id="SECID0ERFAG"><title>Etymology.</title><p>The species epithet is named after the type locality, Ena Bay. The word “<tp:taxon-name><tp:taxon-name-part taxon-name-part-type="genus" reg="Scolanthus"/><tp:taxon-name-part taxon-name-part-type="species" reg="ena">ena</tp:taxon-name-part></tp:taxon-name>” is a noun in apposition. <bold>Origin of Japanese name</bold>: new Japanese name: taru-ashinashi-mushimodoki. “Taru” is the name of the collector of this new species.</p></tp:treatment-sec><tp:treatment-sec sec-type="remarks" id="SECID0ECGAG"><title>Remarks.</title><p><italic><tp:taxon-name><tp:taxon-name-part taxon-name-part-type="genus" reg="Scolanthus">Scolanthus</tp:taxon-name-part><tp:taxon-name-part taxon-name-part-type="species" reg="ena">ena</tp:taxon-name-part></tp:taxon-name></italic> sp. n. has 20 tentacles, as do <italic><tp:taxon-name><tp:taxon-name-part taxon-name-part-type="genus" reg="Scolanthus">Scolanthus</tp:taxon-name-part><tp:taxon-name-part taxon-name-part-type="species" reg="ignotus">ignotus</tp:taxon-name-part></tp:taxon-name></italic> (Carlgren, 1920) and <italic><tp:taxon-name><tp:taxon-name-part taxon-name-part-type="genus" reg="Scolanthus">S.</tp:taxon-name-part><tp:taxon-name-part taxon-name-part-type="species" reg="isei">isei</tp:taxon-name-part></tp:taxon-name></italic> sp. n.: other edwardsiid species have 16 tentacles (<xref ref-type="bibr" rid="B11">England 1987</xref>, <xref ref-type="bibr" rid="B9">Daly and Ljubenkov 2008</xref>, and this study). Small and large types of basitrichs in nemathybomes of <italic><tp:taxon-name><tp:taxon-name-part taxon-name-part-type="genus" reg="Scolanthus">S.</tp:taxon-name-part><tp:taxon-name-part taxon-name-part-type="species" reg="ena">ena</tp:taxon-name-part></tp:taxon-name></italic> are far smaller and far larger, respectively, than basitrichs in nemathybomes of <italic><tp:taxon-name><tp:taxon-name-part taxon-name-part-type="genus" reg="Scolanthus">S.</tp:taxon-name-part><tp:taxon-name-part taxon-name-part-type="species" reg="ignotus">ignotus</tp:taxon-name-part></tp:taxon-name></italic> (<xref ref-type="bibr" rid="B1">Carlgren 1920</xref>, <xref ref-type="bibr" rid="B11">England 1987</xref>). Moreover, <italic><tp:taxon-name><tp:taxon-name-part taxon-name-part-type="genus" reg="Scolanthus">S.</tp:taxon-name-part><tp:taxon-name-part taxon-name-part-type="species" reg="ena">ena</tp:taxon-name-part></tp:taxon-name></italic> sp. n. is 80 mm in body length, approximately three to four times longer than the 20–30 mm of <italic><tp:taxon-name><tp:taxon-name-part taxon-name-part-type="genus" reg="Scolanthus">S.</tp:taxon-name-part><tp:taxon-name-part taxon-name-part-type="species" reg="ignotus">ignotus</tp:taxon-name-part></tp:taxon-name></italic>. <italic><tp:taxon-name><tp:taxon-name-part taxon-name-part-type="genus" reg="Scolanthus">Scolanthus</tp:taxon-name-part><tp:taxon-name-part taxon-name-part-type="species" reg="ena">ena</tp:taxon-name-part></tp:taxon-name></italic> sp. n. is different from <italic><tp:taxon-name><tp:taxon-name-part taxon-name-part-type="genus" reg="Scolanthus">S.</tp:taxon-name-part><tp:taxon-name-part taxon-name-part-type="species" reg="isei">isei</tp:taxon-name-part></tp:taxon-name></italic> sp. n. in its tentacular arrangement (Fig. <xref ref-type="fig" rid="F6">6B, C</xref>), structure of column surface (periderm of <italic><tp:taxon-name><tp:taxon-name-part taxon-name-part-type="genus" reg="Scolanthus">S.</tp:taxon-name-part><tp:taxon-name-part taxon-name-part-type="species" reg="ena">ena</tp:taxon-name-part></tp:taxon-name></italic> sp. n. does not have trichome-like structures [Fig. <xref ref-type="fig" rid="F4">4A</xref>] unlike <italic><tp:taxon-name><tp:taxon-name-part taxon-name-part-type="genus" reg="Scolanthus">S.</tp:taxon-name-part><tp:taxon-name-part taxon-name-part-type="species" reg="isei">isei</tp:taxon-name-part></tp:taxon-name></italic> sp. n.; the nemathybomes of <italic><tp:taxon-name><tp:taxon-name-part taxon-name-part-type="genus" reg="Scolanthus">S.</tp:taxon-name-part><tp:taxon-name-part taxon-name-part-type="species" reg="ena">ena</tp:taxon-name-part></tp:taxon-name></italic> sp. n. are far more sparse than those of <italic><tp:taxon-name><tp:taxon-name-part taxon-name-part-type="genus" reg="Scolanthus">S.</tp:taxon-name-part><tp:taxon-name-part taxon-name-part-type="species" reg="isei">isei</tp:taxon-name-part></tp:taxon-name></italic> sp. n.), body size (<italic><tp:taxon-name><tp:taxon-name-part taxon-name-part-type="genus" reg="Scolanthus">S.</tp:taxon-name-part><tp:taxon-name-part taxon-name-part-type="species" reg="ena">ena</tp:taxon-name-part></tp:taxon-name></italic> sp. nov. is far bigger than <italic><tp:taxon-name><tp:taxon-name-part taxon-name-part-type="genus" reg="Scolanthus">S.</tp:taxon-name-part><tp:taxon-name-part taxon-name-part-type="species" reg="isei">isei</tp:taxon-name-part></tp:taxon-name></italic> sp. n.), and cnidome (only <italic><tp:taxon-name><tp:taxon-name-part taxon-name-part-type="genus" reg="Scolanthus">S.</tp:taxon-name-part><tp:taxon-name-part taxon-name-part-type="species" reg="ena">ena</tp:taxon-name-part></tp:taxon-name></italic> sp. n. has microbasic <italic>b</italic>-mastigophores in their filaments) (see Table <xref ref-type="table" rid="T2">2</xref>). In addition, <italic><tp:taxon-name><tp:taxon-name-part taxon-name-part-type="genus" reg="Scolanthus">S.</tp:taxon-name-part><tp:taxon-name-part taxon-name-part-type="species" reg="isei">isei</tp:taxon-name-part></tp:taxon-name></italic> sp. n. lives in cavities of bare rocks, a different habitat compared to that of <italic><tp:taxon-name><tp:taxon-name-part taxon-name-part-type="genus" reg="Scolanthus">S.</tp:taxon-name-part><tp:taxon-name-part taxon-name-part-type="species" reg="ena">ena</tp:taxon-name-part></tp:taxon-name></italic> sp. n. (see Remarks of <italic><tp:taxon-name><tp:taxon-name-part taxon-name-part-type="genus" reg="Scolanthus">S.</tp:taxon-name-part><tp:taxon-name-part taxon-name-part-type="species" reg="isei">isei</tp:taxon-name-part></tp:taxon-name></italic>).</p><p>This species is one of the biggest species in the genus <italic><tp:taxon-name><tp:taxon-name-part taxon-name-part-type="genus" reg="Scolanthus">Scolanthus</tp:taxon-name-part></tp:taxon-name></italic>: all previously reported species of nominal <italic><tp:taxon-name><tp:taxon-name-part taxon-name-part-type="genus" reg="Scolanthus">Scolanthus</tp:taxon-name-part></tp:taxon-name></italic> have bodies less than 80 mm in length (<xref ref-type="bibr" rid="B14">Gosse 1853</xref>, <xref ref-type="bibr" rid="B21">McMurrich 1893</xref>, <xref ref-type="bibr" rid="B1">Carlgren 1920</xref>, <xref ref-type="bibr" rid="B2">Carlgren 1921</xref>, <xref ref-type="bibr" rid="B22">Pax 1924</xref>, <xref ref-type="bibr" rid="B3">Carlgren 1931</xref>, <xref ref-type="bibr" rid="B5">Carlgren 1942</xref>, <xref ref-type="bibr" rid="B9">Daly and Ljubenkov 2008</xref>).</p><p>Despite several sample collection surveys at Ena Bay, <italic><tp:taxon-name><tp:taxon-name-part taxon-name-part-type="genus" reg="Scolanthus">S.</tp:taxon-name-part><tp:taxon-name-part taxon-name-part-type="species" reg="ena">ena</tp:taxon-name-part></tp:taxon-name></italic> sp. n. was collected only once, and no specimens have been collected from any other locality. It is said by local people that the environment of Ena Bay has changed from several decades ago; the bottom of bay was previously rocky, and a muddy flat has formed in recent years by inflow of sediment. Considering some <italic><tp:taxon-name><tp:taxon-name-part taxon-name-part-type="genus" reg="Scolanthus">Scolanthus</tp:taxon-name-part></tp:taxon-name></italic> live in rocky habitats compared to other edwardsiids (e.g. <italic><tp:taxon-name><tp:taxon-name-part taxon-name-part-type="genus" reg="Scolanthus">S.</tp:taxon-name-part><tp:taxon-name-part taxon-name-part-type="species" reg="isei">isei</tp:taxon-name-part></tp:taxon-name></italic> sp. n.), the primary habitat of <italic><tp:taxon-name><tp:taxon-name-part taxon-name-part-type="genus" reg="Scolanthus">S.</tp:taxon-name-part><tp:taxon-name-part taxon-name-part-type="species" reg="ena">ena</tp:taxon-name-part></tp:taxon-name></italic> sp. n. might be rocky, and perhaps the numbers of individuals have decreased in Ena Bay by recent rapid changes in the environment. It is difficult, however, to examine this hypothesis because <tp:taxon-name><tp:taxon-name-part taxon-name-part-type="family">Edwardsiidae</tp:taxon-name-part></tp:taxon-name> sea anemones living in or between rocks often cannot be collected easily even if there are many individuals present.</p><p>Even though there is only one specimen of <italic><tp:taxon-name><tp:taxon-name-part taxon-name-part-type="genus" reg="Scolanthus">S.</tp:taxon-name-part><tp:taxon-name-part taxon-name-part-type="species" reg="ena">ena</tp:taxon-name-part></tp:taxon-name></italic>, the character differences from other <italic><tp:taxon-name><tp:taxon-name-part taxon-name-part-type="genus" reg="Scolanthus">Scolanthus</tp:taxon-name-part></tp:taxon-name></italic> species make it obvious that this specimen is not a formerly described <italic><tp:taxon-name><tp:taxon-name-part taxon-name-part-type="genus" reg="Scolanthus">Scolanthus</tp:taxon-name-part></tp:taxon-name></italic> species. Examination of additional specimens in the future may help better delineate this species.</p></tp:treatment-sec><tp:treatment-sec><!--Section generated to contain objects referenced in tp:taxon-treatment.--><fig id="F6" position="float" orientation="portrait"><label>Figure 6.</label><caption><p>Schematic representation of tentacular and mesenterial arrangements. <bold>A</bold><italic><tp:taxon-name><tp:taxon-name-part taxon-name-part-type="genus" reg="Scolanthus">Scolanthus</tp:taxon-name-part><tp:taxon-name-part taxon-name-part-type="species" reg="armatus">armatus</tp:taxon-name-part></tp:taxon-name></italic> and <italic><tp:taxon-name><tp:taxon-name-part taxon-name-part-type="genus" reg="Scolanthus">S.</tp:taxon-name-part><tp:taxon-name-part taxon-name-part-type="species" reg="kopepe">kopepe</tp:taxon-name-part></tp:taxon-name></italic> sp. n. <bold>B</bold><italic><tp:taxon-name><tp:taxon-name-part taxon-name-part-type="genus" reg="Scolanthus">S.</tp:taxon-name-part><tp:taxon-name-part taxon-name-part-type="species" reg="ena">ena</tp:taxon-name-part></tp:taxon-name></italic> sp. n. <bold>C</bold><italic><tp:taxon-name><tp:taxon-name-part taxon-name-part-type="genus" reg="Scolanthus">S.</tp:taxon-name-part><tp:taxon-name-part taxon-name-part-type="species" reg="isei">isei</tp:taxon-name-part></tp:taxon-name></italic> sp. n. Abbreviations: a, actinopharynx; bw: body wall; dd, dorsal directive; dlm, dorso-lateral mesentery; mi, microcneme; rm, retractor muscle; vd, ventral directive; vlm, ventro-lateral directive. White circles indicate the locus of tentacles.</p></caption><graphic xmlns:xlink="http://www.w3.org/1999/xlink" xlink:href="zookeys-794-001-g006.jpg" position="float" orientation="portrait" xlink:type="simple" id="oo_239602.jpg"/></fig><fig id="F7" position="float" orientation="portrait"><label>Figure 7.</label><caption><p>Cnidae of <italic><tp:taxon-name><tp:taxon-name-part taxon-name-part-type="genus" reg="Scolanthus">Scolanthus</tp:taxon-name-part></tp:taxon-name></italic> species. <bold>A–E</bold><italic><tp:taxon-name><tp:taxon-name-part taxon-name-part-type="genus" reg="Scolanthus">S.</tp:taxon-name-part><tp:taxon-name-part taxon-name-part-type="species" reg="armatus">armatus</tp:taxon-name-part></tp:taxon-name></italic> (<named-content xmlns:xlink="http://www.w3.org/1999/xlink" content-type="dwc:institutional_code" xlink:type="simple">NSMT</named-content>-Co 1609) <bold>A1</bold> spirocyst in tentacle <bold>A2</bold> basitrich in tentacle <bold>B1</bold> basitrich in actinopharynx <bold>B2</bold> microbasic <italic>b</italic>- mastigophore in actinopharynx <bold>C</bold> basitrich in nemathybome <bold>D</bold> basitrich in column <bold>E1</bold> small basitrich in filament <bold>E2</bold> large basitrich in filament <bold>E3</bold> microbasic <italic>b</italic>- mastigophore in filament <bold>F–I</bold><italic><tp:taxon-name><tp:taxon-name-part taxon-name-part-type="genus" reg="Scolanthus">S.</tp:taxon-name-part><tp:taxon-name-part taxon-name-part-type="species" reg="ena">ena</tp:taxon-name-part></tp:taxon-name></italic> sp. n. (<named-content xmlns:xlink="http://www.w3.org/1999/xlink" content-type="dwc:institutional_code" xlink:type="simple">NSMT</named-content>-Co 1610) <bold>F1</bold> spirocyst in tentacle <bold>F2</bold> basitrich in tentacle <bold>G1</bold> basitrich in actinopharynx <bold>G2</bold> microbasic <italic>p</italic>- mastigophore in actinopharynx <bold>H1</bold> small basitrich in nemathybome <bold>H2</bold> large basitrich in nemathybome <bold>I1</bold> basitrich in filament <bold>I2</bold> microbasic <italic>b</italic>- mastigophore in filament <bold>I3</bold> microbasic <italic>p</italic>- mastigophore in filament <bold>J–M</bold><italic><tp:taxon-name><tp:taxon-name-part taxon-name-part-type="genus" reg="Scolanthus">S.</tp:taxon-name-part><tp:taxon-name-part taxon-name-part-type="species" reg="isei">isei</tp:taxon-name-part></tp:taxon-name></italic> sp. n. (<named-content xmlns:xlink="http://www.w3.org/1999/xlink" content-type="dwc:institutional_code" xlink:type="simple">NSMT</named-content>-Co 1611) <bold>J1</bold> spirocyst in tentacle <bold>J2</bold> small basitrich in tentacle <bold>J3</bold> large basitrich in tentacle <bold>K1</bold> basitrich in actinopharynx <bold>K2</bold> microbasic <italic>b</italic>- mastigophore in actinopharynx <bold>L1</bold> small basitrich in nemathybome <bold>L2</bold> large basitrich in regular tentacles <bold>M1</bold> small basitrich in filament <bold>M2</bold> large basitrich in filament <bold>M3</bold> microbasic <italic>p</italic>- mastigophore in filament <bold>N–R</bold><italic><tp:taxon-name><tp:taxon-name-part taxon-name-part-type="genus" reg="Scolanthus">S.</tp:taxon-name-part><tp:taxon-name-part taxon-name-part-type="species" reg="kopepe">kopepe</tp:taxon-name-part></tp:taxon-name></italic> sp. n. (<named-content xmlns:xlink="http://www.w3.org/1999/xlink" content-type="dwc:institutional_code" xlink:type="simple">NSMT</named-content>-Co 1614) <bold>N1</bold> spirocyst in tentacle <bold>N2</bold> small basitrich in tentacle <bold>N3</bold> large basitrich in tentacle <bold>O1</bold> small basitrich in actinopharynx <bold>O2</bold> large basitrich in actinopharynx <bold>P1</bold> small basitrich in nemathybome <bold>P2</bold> small basitrich in nemathybome <bold>Q</bold> basitrich in column <bold>R1</bold> basitrich in filament <bold>R2</bold> microbasic <italic>b</italic>- mastigophore in filament.</p></caption><graphic xmlns:xlink="http://www.w3.org/1999/xlink" xlink:href="zookeys-794-001-g007.jpg" position="float" orientation="portrait" xlink:type="simple" id="oo_239603.jpg"/></fig><fig id="F1" position="float" orientation="portrait"><label>Figure 1.</label><caption><p>Sampling localities of <italic><tp:taxon-name><tp:taxon-name-part taxon-name-part-type="genus" reg="Scolanthus">Scolanthus</tp:taxon-name-part></tp:taxon-name></italic> specimens in this study. <bold>A</bold> Chichijima Island, Ogasawara Islands, Tokyo Metropolis <bold>1</bold> Miyanohama Coast <bold>2</bold> Seihyo Coast <bold>3</bold> Kopepe Coast <bold>B</bold> central Honshu <bold>1</bold> Ena Bay, Kanagawa Prefecture <bold>2</bold> Sugashima Island, Mie Prefecture.</p></caption><graphic xmlns:xlink="http://www.w3.org/1999/xlink" xlink:href="zookeys-794-001-g001.jpg" position="float" orientation="portrait" xlink:type="simple" id="oo_239597.jpg"/></fig><table-wrap id="T2" position="float" orientation="portrait"><label>Table 2.</label><caption><p>Cnidae of four Japanese <italic><tp:taxon-name><tp:taxon-name-part taxon-name-part-type="genus" reg="Scolanthus">Scolanthus</tp:taxon-name-part></tp:taxon-name></italic> species. –absent. n = number of observed cnidae. <bold>A</bold>–<bold>R</bold> indicate figures of each kind of cnidae in Figure <xref ref-type="fig" rid="F7">7</xref>.</p></caption><table id="TID0EKCAG" rules="all"><tbody><tr><th rowspan="1" colspan="1"/><th rowspan="3" colspan="1">Fig</th><th rowspan="1" colspan="4">
                        <italic><tp:taxon-name>
                            <tp:taxon-name-part taxon-name-part-type="genus" reg="Scolanthus">Scolanthus</tp:taxon-name-part>
                            <tp:taxon-name-part taxon-name-part-type="species" reg="armatus">armatus</tp:taxon-name-part>
                          </tp:taxon-name></italic>
                      </th><th rowspan="3" colspan="1">Fig</th><th rowspan="1" colspan="4"><italic><tp:taxon-name><tp:taxon-name-part taxon-name-part-type="genus" reg="Scolanthus">S.</tp:taxon-name-part><tp:taxon-name-part taxon-name-part-type="species" reg="ena">ena</tp:taxon-name-part></tp:taxon-name></italic> sp. n.</th><th rowspan="3" colspan="1">Fig</th><th rowspan="1" colspan="4"><italic><tp:taxon-name><tp:taxon-name-part taxon-name-part-type="genus" reg="Scolanthus">S.</tp:taxon-name-part><tp:taxon-name-part taxon-name-part-type="species" reg="isei">isei</tp:taxon-name-part></tp:taxon-name></italic> sp. n.</th><th rowspan="3" colspan="1">Fig</th><th rowspan="1" colspan="4"><italic><tp:taxon-name><tp:taxon-name-part taxon-name-part-type="genus" reg="Scolanthus">S.</tp:taxon-name-part><tp:taxon-name-part taxon-name-part-type="species" reg="kopepe">kopepe</tp:taxon-name-part></tp:taxon-name></italic> sp. n.</th></tr><tr><th rowspan="1" colspan="1">(specimen)</th><th rowspan="1" colspan="4"><named-content xmlns:xlink="http://www.w3.org/1999/xlink" content-type="dwc:institutional_code" xlink:type="simple">NSMT</named-content>–Co 1609</th><th rowspan="1" colspan="4"><named-content xmlns:xlink="http://www.w3.org/1999/xlink" content-type="dwc:institutional_code" xlink:type="simple">NSMT</named-content>–Co 1610</th><th rowspan="1" colspan="4"><named-content xmlns:xlink="http://www.w3.org/1999/xlink" content-type="dwc:institutional_code" xlink:type="simple">NSMT</named-content>–Co 1611</th><th rowspan="1" colspan="4"><named-content xmlns:xlink="http://www.w3.org/1999/xlink" content-type="dwc:institutional_code" xlink:type="simple">NSMT</named-content>–Co 1614</th></tr><tr><th rowspan="1" colspan="1"/><th rowspan="1" colspan="3">Length × Width (µm)</th><th rowspan="1" colspan="1">n</th><th rowspan="1" colspan="3">Length × Width (µm)</th><th rowspan="1" colspan="1">n</th><th rowspan="1" colspan="3">Length × Width (µm)</th><th rowspan="1" colspan="1">n</th><th rowspan="1" colspan="3">Length × Width (µm)</th><th rowspan="1" colspan="1">n</th></tr><tr><td rowspan="1" colspan="21">
                        <bold>Tentacle</bold>
                      </td></tr><tr><td rowspan="1" colspan="1">Spirocysts</td><td rowspan="3" colspan="1">A</td><td rowspan="1" colspan="1">11.79–20.69 × 1.74–3.70</td><td rowspan="1" colspan="1">17.02 × 2.56</td><td rowspan="1" colspan="1">2.11 × 0.37</td><td rowspan="1" colspan="1">45</td><td rowspan="3" colspan="1">F</td><td rowspan="1" colspan="1">11.15–20.90 × 2.11–3.21</td><td rowspan="1" colspan="1">15.57 × 2.62</td><td rowspan="1" colspan="1">2.00 × 0.27</td><td rowspan="1" colspan="1">53</td><td rowspan="3" colspan="1">J</td><td rowspan="1" colspan="1">10.99–16.03 × 2.35–3.76</td><td rowspan="1" colspan="1">13.52 × 3.13</td><td rowspan="1" colspan="1">1.19 × 0.35</td><td rowspan="1" colspan="1">40</td><td rowspan="2" colspan="1">O</td><td rowspan="1" colspan="1">10.40–18.29 × 1.55–2.80</td><td rowspan="1" colspan="1">14.99 × 2.08</td><td rowspan="1" colspan="1">2.08 × 0.29</td><td rowspan="1" colspan="1">47</td></tr><tr><td rowspan="2" colspan="1">Basitrichs</td><td rowspan="2" colspan="1">13.05–54.36 × 2.70–5.25</td><td rowspan="2" colspan="1">32.65 × 3.58</td><td rowspan="2" colspan="1">13.69 × 0.47</td><td rowspan="2" colspan="1">71</td><td rowspan="2" colspan="1">21.19–38.34 × 2.37–3.51</td><td rowspan="2" colspan="1">31.38 × 2.97</td><td rowspan="2" colspan="1">2.88 × 0.25</td><td rowspan="2" colspan="1">62</td><td rowspan="1" colspan="1">small 10.05–12.97 × 1.82–2.77</td><td rowspan="1" colspan="1">11.58 × 2.33</td><td rowspan="1" colspan="1">0.70 × 0.31</td><td rowspan="1" colspan="1">22</td><td rowspan="1" colspan="1">small 11.29–17.27 × 2.80–4.10</td><td rowspan="1" colspan="1">14.69 × 3.39</td><td rowspan="1" colspan="1">1.66 × 0.35</td><td rowspan="1" colspan="1">35</td></tr><tr><td rowspan="1" colspan="1">large 19.10–26.60 × 3.04–4.52</td><td rowspan="1" colspan="1">22.54 × 3.71</td><td rowspan="1" colspan="1">1.64 × 0.33</td><td rowspan="1" colspan="1">59</td><td rowspan="1" colspan="1"/><td rowspan="1" colspan="1">large 31.91–55.17 × 2.70–4.92</td><td rowspan="1" colspan="1">45.82 × 3.97</td><td rowspan="1" colspan="1">5.67 × 0.46</td><td rowspan="1" colspan="1">73</td></tr><tr><td rowspan="1" colspan="21">
                        <bold>Actinopharynx</bold>
                      </td></tr><tr><td rowspan="2" colspan="1">Basitrichs</td><td rowspan="4" colspan="1">B</td><td rowspan="2" colspan="1">19.44–39.57 × 2.67–4.75</td><td rowspan="2" colspan="1">29.10 × 3.57</td><td rowspan="2" colspan="1">4.30 × 0.51</td><td rowspan="2" colspan="1">40</td><td rowspan="4" colspan="1">G</td><td rowspan="1" colspan="1">small 22.55–26.92 × 2.39–2.77</td><td rowspan="1" colspan="1">24.74 × 2.58</td><td rowspan="1" colspan="1">5.27 × 0.70</td><td rowspan="1" colspan="1">2</td><td rowspan="4" colspan="1">K</td><td rowspan="2" colspan="1">21.91–39.78 × 3.06–4.65</td><td rowspan="2" colspan="1">32.01 × 3.93</td><td rowspan="2" colspan="1">4.79 × 0.42</td><td rowspan="2" colspan="1">55</td><td rowspan="4" colspan="1">P</td><td rowspan="1" colspan="1">small 14.94–28.33 × 2.32–3.77</td><td rowspan="1" colspan="1">20.27 × 3.13</td><td rowspan="1" colspan="1">1.80 × 0.35</td><td rowspan="1" colspan="1">22</td></tr><tr><td rowspan="1" colspan="1">large 37.46–51.19 × 2.95–4.62</td><td rowspan="1" colspan="1">43.98 × 3.90</td><td rowspan="1" colspan="1">3.12 × 0.32</td><td rowspan="1" colspan="1">65</td><td rowspan="1" colspan="1">large 33.75–46.69 × 3.14–4.61</td><td rowspan="1" colspan="1">39.83 × 3.88</td><td rowspan="1" colspan="1">2.97 × 0.33</td><td rowspan="1" colspan="1">38</td></tr><tr><td rowspan="1" colspan="1">Microbasic <italic>b</italic>–mastigophores</td><td rowspan="1" colspan="1">22.17–34.53 × 3.48–5.19</td><td rowspan="1" colspan="1">28.32 × 4.09</td><td rowspan="1" colspan="1">2.81 × 0.40</td><td rowspan="1" colspan="1">42</td><td rowspan="1" colspan="1">–</td><td rowspan="1" colspan="1">–</td><td rowspan="1" colspan="1">–</td><td rowspan="1" colspan="1">–</td><td rowspan="1" colspan="1">25.14–38.09 × 4.24–6.43</td><td rowspan="1" colspan="1">31.02 × 5.45</td><td rowspan="1" colspan="1">2.85 × 0.41</td><td rowspan="1" colspan="1">49</td><td rowspan="1" colspan="1">–</td><td rowspan="1" colspan="1">–</td><td rowspan="1" colspan="1">–</td><td rowspan="1" colspan="1">–</td></tr><tr><td rowspan="1" colspan="1">Microbasic <italic>p</italic>–mastigophores</td><td rowspan="1" colspan="1">–</td><td rowspan="1" colspan="1">–</td><td rowspan="1" colspan="1">–</td><td rowspan="1" colspan="1">–</td><td rowspan="1" colspan="1">21.67–30.55 × 4.94–6.93</td><td rowspan="1" colspan="1">27.16 × 5.68</td><td rowspan="1" colspan="1">1.69 × 0.50</td><td rowspan="1" colspan="1">22</td><td rowspan="1" colspan="1">–</td><td rowspan="1" colspan="1">–</td><td rowspan="1" colspan="1">–</td><td rowspan="1" colspan="1">–</td><td rowspan="1" colspan="1">–</td><td rowspan="1" colspan="1">–</td><td rowspan="1" colspan="1">–</td><td rowspan="1" colspan="1">–</td></tr><tr><td rowspan="1" colspan="21">
                        <bold>Nemathybome</bold>
                      </td></tr><tr><td rowspan="2" colspan="1">Basitrichs</td><td rowspan="2" colspan="1">C</td><td rowspan="2" colspan="1">36.20–62.95 × 3.41–5.80</td><td rowspan="2" colspan="1">52.02 × 4.69</td><td rowspan="2" colspan="1">7.15 × 0.56</td><td rowspan="2" colspan="1">54</td><td rowspan="2" colspan="1">H</td><td rowspan="1" colspan="1">small 9.74–15.15 × 2.20–3.05</td><td rowspan="1" colspan="1">12.07 × 2.53</td><td rowspan="1" colspan="1">1.38 × 0.23</td><td rowspan="1" colspan="1">16</td><td rowspan="2" colspan="1">L</td><td rowspan="1" colspan="1">small 9.68–12.35 × 1.96–3.23</td><td rowspan="1" colspan="1">11.02 × 2.40</td><td rowspan="1" colspan="1">1.34 × 0.36</td><td rowspan="1" colspan="1">5</td><td rowspan="2" colspan="1">Q</td><td rowspan="1" colspan="1">small 18.89–24.97 × 2.67–4.33</td><td rowspan="1" colspan="1">21.30 × 3.61</td><td rowspan="1" colspan="1">1.72 × 0.35</td><td rowspan="1" colspan="1">21</td></tr><tr><td rowspan="1" colspan="1">large 63.93–105.59 × 3.41–5.40</td><td rowspan="1" colspan="1">83.26 × 4.26</td><td rowspan="1" colspan="1">7.85 × 0.39</td><td rowspan="1" colspan="1">47</td><td rowspan="1" colspan="1">large 62.84–84.98 × 3.76–6.16</td><td rowspan="1" colspan="1">73.91 × 4.87</td><td rowspan="1" colspan="1">9.76 × 0.60</td><td rowspan="1" colspan="1">52</td><td rowspan="1" colspan="1">large 29.79–58.01 × 2.80–5.20</td><td rowspan="1" colspan="1">44.81 × 4.45</td><td rowspan="1" colspan="1">7.41 × 0.49</td><td rowspan="1" colspan="1">56</td></tr><tr><td rowspan="1" colspan="21">
                        <bold>Column</bold>
                      </td></tr><tr><td rowspan="1" colspan="1">Basitrichs</td><td rowspan="1" colspan="1">D</td><td rowspan="1" colspan="1">10.47–49.97 × 2.76–5.00</td><td rowspan="1" colspan="1">18.16 × 3.56</td><td rowspan="1" colspan="1">10.93 × 0.59</td><td rowspan="1" colspan="1">21</td><td rowspan="1" colspan="1">–</td><td rowspan="1" colspan="1">–</td><td rowspan="1" colspan="1">–</td><td rowspan="1" colspan="1">–</td><td rowspan="1" colspan="1">–</td><td rowspan="1" colspan="1"/><td rowspan="1" colspan="1">–</td><td rowspan="1" colspan="1">–</td><td rowspan="1" colspan="1">–</td><td rowspan="1" colspan="1">–</td><td rowspan="1" colspan="1">R</td><td rowspan="1" colspan="1">14.28–50.47 × 3.90–4.15</td><td rowspan="1" colspan="1">39.57 × 4.69</td><td rowspan="1" colspan="1">8.26 × 0.55</td><td rowspan="1" colspan="1">31</td></tr><tr><td rowspan="1" colspan="21">
                        <bold>Filament</bold>
                      </td></tr><tr><td rowspan="2" colspan="1">Basitrichs</td><td rowspan="4" colspan="1">E</td><td rowspan="1" colspan="1">small 31.29–43.01 × 3.48–5.43</td><td rowspan="1" colspan="1">37.17 × 4.37</td><td rowspan="1" colspan="1">2.90 × 0.36</td><td rowspan="1" colspan="1">70</td><td rowspan="4" colspan="1">I</td><td rowspan="2" colspan="1">33.37–45.48 × 3.72–5.56</td><td rowspan="2" colspan="1">38.12 × 4.63</td><td rowspan="2" colspan="1">2.78 × 0.48</td><td rowspan="2" colspan="1">34</td><td rowspan="4" colspan="1">M</td><td rowspan="1" colspan="1">small 18.18–26.59 × 2.28–3.61</td><td rowspan="1" colspan="1">21.68 × 3.02</td><td rowspan="1" colspan="1">2.32 × 0.36</td><td rowspan="1" colspan="1">21</td><td rowspan="4" colspan="1">S</td><td rowspan="2" colspan="1">19.57–29.72 × 2.70–4.25</td><td rowspan="2" colspan="1">23.32 × 3.60</td><td rowspan="2" colspan="1">2.11 × 0.31</td><td rowspan="2" colspan="1">66</td></tr><tr><td rowspan="1" colspan="1">large 95.62–114.46 × 2.67–4.16</td><td rowspan="1" colspan="1">102.12 × 3.64</td><td rowspan="1" colspan="1">8.28 × 0.69</td><td rowspan="1" colspan="1">3</td><td rowspan="1" colspan="1">large 38.66–49.82 × 4.56–6.65</td><td rowspan="1" colspan="1">44.45 × 5.60</td><td rowspan="1" colspan="1">2.50 × 0.52</td><td rowspan="1" colspan="1">41</td></tr><tr><td rowspan="1" colspan="1">Microbasic <italic>b</italic>–mastigophores</td><td rowspan="1" colspan="1">33.80–45.69 × 5.21–7.90</td><td rowspan="1" colspan="1">43.19 × 6.54</td><td rowspan="1" colspan="1">2.14 × 0.71</td><td rowspan="1" colspan="1">21</td><td rowspan="1" colspan="1">34.26–39.98 × 5.11–6.55</td><td rowspan="1" colspan="1">36.85 × 5.80</td><td rowspan="1" colspan="1">1.91 × 0.46</td><td rowspan="1" colspan="1">12</td><td rowspan="1" colspan="1">–</td><td rowspan="1" colspan="1">–</td><td rowspan="1" colspan="1">–</td><td rowspan="1" colspan="1">–</td><td rowspan="1" colspan="1">32.30–39.62 × 5.24–7.77</td><td rowspan="1" colspan="1">35.88 × 6.22</td><td rowspan="1" colspan="1">1.68 × 0.51</td><td rowspan="1" colspan="1">57</td></tr><tr><td rowspan="1" colspan="1">Microbasic <italic>p</italic>–mastigophores</td><td rowspan="1" colspan="1">–</td><td rowspan="1" colspan="1">–</td><td rowspan="1" colspan="1">–</td><td rowspan="1" colspan="1">–</td><td rowspan="1" colspan="1">23.49–29.63 × 5.69–7.73</td><td rowspan="1" colspan="1">27.44 × 6.30</td><td rowspan="1" colspan="1">1.80 × 0.58</td><td rowspan="1" colspan="1">9</td><td rowspan="1" colspan="1">31.88–33.97 × 5.20–6.12</td><td rowspan="1" colspan="1">33.03 × 5.63</td><td rowspan="1" colspan="1">0.70 × 0.36</td><td rowspan="1" colspan="1">5</td><td rowspan="1" colspan="1">–</td><td rowspan="1" colspan="1">–</td><td rowspan="1" colspan="1">–</td><td rowspan="1" colspan="1">–</td></tr></tbody></table></table-wrap><fig id="F4" position="float" orientation="portrait"><label>Figure 4.</label><caption><p>External and internal views of <italic><tp:taxon-name><tp:taxon-name-part taxon-name-part-type="genus" reg="Scolanthus">Scolanthus</tp:taxon-name-part><tp:taxon-name-part taxon-name-part-type="species" reg="isei">isei</tp:taxon-name-part></tp:taxon-name></italic> sp. n. (<named-content xmlns:xlink="http://www.w3.org/1999/xlink" content-type="dwc:institutional_code" xlink:type="simple">NSMT</named-content>-Co 1611)<bold>. A, B</bold> External view <bold>A</bold> whole preserved specimen of <italic><tp:taxon-name><tp:taxon-name-part taxon-name-part-type="genus" reg="Scolanthus">S.</tp:taxon-name-part><tp:taxon-name-part taxon-name-part-type="species" reg="isei">isei</tp:taxon-name-part></tp:taxon-name></italic><bold>B</bold> view of tentacular circle of living specimen <bold>C–J</bold> internal view (histological section) <bold>C</bold> longitudinal section of tentacle <bold>D</bold> transverse section of tentacle <bold>E</bold> longitudinal section of oral end <bold>F</bold> transverse section of actinopharynx (half of body) <bold>G</bold> enlarged view of mesentery <bold>H</bold> enlarged view of gonad. Several matured oocytes contained <bold>I</bold> densely distributed nemathybomes <bold>J</bold> enlarged view of transverse section of nemathybome. Abbreviations: a, actinopharynx; Ne, nemathybome; Oo, oocyte; Ov, ovary; pm, parietal muscle; rm, retractor muscle; Te, tentacle; TP, trichome-like structure on periderm. Scale bars: 5 mm (<bold>A, B</bold>); 500 µm (<bold>E, F, G, I</bold>); 100 µm(<bold>C, D, H, J</bold>).</p></caption><graphic xmlns:xlink="http://www.w3.org/1999/xlink" xlink:href="zookeys-794-001-g004.jpg" position="float" orientation="portrait" xlink:type="simple" id="oo_239600.jpg"/></fig></tp:treatment-sec><ref-list><ref id="B11"><mixed-citation xmlns:xlink="http://www.w3.org/1999/xlink" xlink:type="simple"><person-group><name name-style="western"><surname>England</surname><given-names>KW</given-names></name></person-group> (<year>1987</year>) <article-title>Certain <tp:taxon-name><tp:taxon-name-part taxon-name-part-type="order">Actiniaria</tp:taxon-name-part></tp:taxon-name> (<tp:taxon-name><tp:taxon-name-part taxon-name-part-type="phylum">Cnidaria</tp:taxon-name-part></tp:taxon-name>, <tp:taxon-name><tp:taxon-name-part taxon-name-part-type="class">Anthozoa</tp:taxon-name-part></tp:taxon-name>) from the Red Sea and tropical Indo-Pacific Ocean.</article-title><source>Bulletin of the British Museum of Natural History</source><volume>53</volume>: <fpage>205</fpage>–<lpage>292</lpage>.</mixed-citation></ref><ref id="B9"><mixed-citation xmlns:xlink="http://www.w3.org/1999/xlink" xlink:type="simple"><person-group><name name-style="western"><surname>Daly</surname><given-names>M</given-names></name><name name-style="western"><surname>Ljubenkov</surname><given-names>JC</given-names></name></person-group> (<year>2008</year>) <article-title>Edwardsiid sea anemones of California (<tp:taxon-name><tp:taxon-name-part taxon-name-part-type="phylum">Cnidaria</tp:taxon-name-part></tp:taxon-name>: <tp:taxon-name><tp:taxon-name-part taxon-name-part-type="order">Actiniaria</tp:taxon-name-part></tp:taxon-name>: <tp:taxon-name><tp:taxon-name-part taxon-name-part-type="family">Edwardsiidae</tp:taxon-name-part></tp:taxon-name>), with descriptions of eight new species.</article-title><source>Zootaxa</source><volume>1860</volume>: <fpage>1</fpage>–<lpage>27</lpage>.</mixed-citation></ref><ref id="B1"><mixed-citation xmlns:xlink="http://www.w3.org/1999/xlink" xlink:type="simple"><person-group><name name-style="western"><surname>Carlgren</surname><given-names>O</given-names></name></person-group> (<year>1920</year>) <article-title><tp:taxon-name><tp:taxon-name-part taxon-name-part-type="order">Actiniaria</tp:taxon-name-part></tp:taxon-name> und <tp:taxon-name><tp:taxon-name-part taxon-name-part-type="order">Zoantharia</tp:taxon-name-part></tp:taxon-name> von Juan Fernandez und der Osterinsel. The Natural History of Juan Fernandez and Easter Island. Carl Skottsberg ed. Vol.</article-title><volume>3</volume>: <fpage>145</fpage>–<lpage>160</lpage>.</mixed-citation></ref><ref id="B14"><mixed-citation xmlns:xlink="http://www.w3.org/1999/xlink" xlink:type="simple"><person-group><name name-style="western"><surname>Gosse</surname><given-names>PH</given-names></name></person-group> (<year>1853</year>) <article-title>XVI Notes on some new or little-known marine animals No. 2.</article-title><source>Journal of Natural History</source><volume>12</volume>(<issue>69</issue>): <fpage>153</fpage>–<lpage>159</lpage>. <ext-link xlink:type="simple" ext-link-type="doi" xlink:href="10.1080/03745485709495018">https://doi.org/10.1080/03745485709495018</ext-link></mixed-citation></ref><ref id="B21"><mixed-citation xmlns:xlink="http://www.w3.org/1999/xlink" xlink:type="simple"><person-group><name name-style="western"><surname>McMurrich</surname><given-names>JP</given-names></name></person-group> (<year>1893</year>) <article-title>Report on the Actiniæ collected by the United States Fish Commission Steamer Albatross during the winter of 1887–1888.</article-title><source>Proceedings of the United States National Museum</source><volume>16</volume>: <fpage>119</fpage>–<lpage>216</lpage>. <ext-link xlink:type="simple" ext-link-type="doi" xlink:href="10.5479/si.00963801.16-930.119">https://doi.org/10.5479/si.00963801.16-930.119</ext-link></mixed-citation></ref><ref id="B2"><mixed-citation xmlns:xlink="http://www.w3.org/1999/xlink" xlink:type="simple"><person-group><name name-style="western"><surname>Carlgren</surname><given-names>O</given-names></name></person-group> (<year>1921</year>) <article-title><tp:taxon-name><tp:taxon-name-part taxon-name-part-type="order">Actiniaria</tp:taxon-name-part></tp:taxon-name> I.</article-title><source>Danish Ingolf Expedition</source><volume>5</volume>(<issue>9</issue>): <fpage>1</fpage>–<lpage>241</lpage>.</mixed-citation></ref><ref id="B22"><mixed-citation xmlns:xlink="http://www.w3.org/1999/xlink" xlink:type="simple"><person-group><name name-style="western"><surname>Pax</surname><given-names>F</given-names></name></person-group> (<year>1924</year>) <article-title>Actiniarien, Zoantharien und Ceriantharien von Curaçao.</article-title><source>Kungliga Zoologisch Genootschap Natura Artis Magistra (Amsterdam)</source><volume>23</volume>: <fpage>93</fpage>–<lpage>122</lpage></mixed-citation></ref><ref id="B3"><mixed-citation xmlns:xlink="http://www.w3.org/1999/xlink" xlink:type="simple"><person-group><name name-style="western"><surname>Carlgren</surname><given-names>O</given-names></name></person-group> (<year>1931</year>) Zur Kenntnis der <tp:taxon-name><tp:taxon-name-part taxon-name-part-type="order">Actiniaria</tp:taxon-name-part></tp:taxon-name> Abasilaria. Arkiv för Zoologi Stockholm 23(A3): 1–48.</mixed-citation></ref><ref id="B5"><mixed-citation xmlns:xlink="http://www.w3.org/1999/xlink" xlink:type="simple"><person-group><name name-style="western"><surname>Carlgren</surname><given-names>O</given-names></name></person-group> (<year>1942</year>) <article-title><tp:taxon-name><tp:taxon-name-part taxon-name-part-type="order">Actiniaria</tp:taxon-name-part></tp:taxon-name> II.</article-title><source>Danish Ingolf Expedition</source><volume>5</volume>(<issue>12</issue>): <fpage>1</fpage>–<lpage>92</lpage>.</mixed-citation></ref></ref-list></tp:taxon-treatment>
