# Supplementary material for: Description of three new species of Scolanthus (Cnidaria, Anthozoa, Actiniaria, Edwardsiidae): first records of the genus from Japan
Source: Zookeys. 2018 Nov 1;(794):1–21. doi: 10.3897/zookeys.794.25243 (PMC6224364; doi:10.3897/zookeys.794.25243)
Supplement: XML Treatment for Scolanthus isei [file zookeys.794.25243-treatment4.xml]

<!DOCTYPE tp:taxon-treatment
  PUBLIC "-//TaxonX//DTD Taxonomic Treatment Publishing DTD v0 20100105//EN" "tax-treatment-NSO.dtd">
<tp:taxon-treatment xmlns:tp="http://www.plazi.org/taxpub"><tp:treatment-meta><kwd-group><label>Taxon classification</label><kwd><named-content xmlns:xlink="http://www.w3.org/1999/xlink" content-type="kingdom">Animalia</named-content></kwd><kwd><named-content xmlns:xlink="http://www.w3.org/1999/xlink" content-type="order">Actiniaria</named-content></kwd><kwd><named-content xmlns:xlink="http://www.w3.org/1999/xlink" content-type="family">Edwardsiidae</named-content></kwd></kwd-group><mixed-citation publication-type="journal"><person-group><name><surname>Izumi</surname><given-names>Takato</given-names></name><name><surname>Fujita</surname><given-names>Toshihiko</given-names></name></person-group><article-title>Description of three new species of <italic><tp:taxon-name><tp:taxon-name-part taxon-name-part-type="genus" reg="Scolanthus">Scolanthus</tp:taxon-name-part></tp:taxon-name></italic> (<tp:taxon-name><tp:taxon-name-part taxon-name-part-type="phylum">Cnidaria</tp:taxon-name-part></tp:taxon-name>, <tp:taxon-name><tp:taxon-name-part taxon-name-part-type="class">Anthozoa</tp:taxon-name-part></tp:taxon-name>, <tp:taxon-name><tp:taxon-name-part taxon-name-part-type="order">Actiniaria</tp:taxon-name-part></tp:taxon-name>, <tp:taxon-name><tp:taxon-name-part taxon-name-part-type="family">Edwardsiidae</tp:taxon-name-part></tp:taxon-name>): first records of the genus from Japan</article-title><source>Zookeys</source><day>1</day><month>11</month><year>2018</year><volume>2018</volume><issue>794</issue><fpage>1</fpage><lpage>21</lpage><pub-id pub-id-type="doi">10.3897/zookeys.794.25243</pub-id></mixed-citation></tp:treatment-meta><tp:nomenclature><tp:taxon-name>
                <tp:taxon-name-part taxon-name-part-type="genus" reg="Scolanthus">Scolanthus</tp:taxon-name-part>
                <tp:taxon-name-part taxon-name-part-type="species" reg="isei">isei</tp:taxon-name-part>
                <object-id xmlns:xlink="http://www.w3.org/1999/xlink" content-type="zoobank" xlink:type="simple">http://zoobank.org/AF324E73-96BD-4AB9-BA19-13744DFA2E6A</object-id>
              </tp:taxon-name><tp:taxon-status xmlns:xlink="http://www.w3.org/1999/xlink" xlink:type="simple">sp. n.</tp:taxon-status><xref ref-type="fig" rid="F4">Figs 4</xref><xref ref-type="fig" rid="F6">, 6C</xref><xref ref-type="fig" rid="F7">, 7J–M</xref></tp:nomenclature><tp:treatment-sec sec-type="material" id="SECID0EFTAG"><title>Material examined.</title><p><italic>Holotype.</italic><named-content xmlns:xlink="http://www.w3.org/1999/xlink" content-type="dwc:institutional_code" xlink:type="simple">NSMT</named-content>-Co 1611. One specimen cut into several parts, histological sections (5 slides) and prepared nematocysts (5 slides), on August 1, 2014, Sugashima Island (Fig. <xref ref-type="fig" rid="F1">1B</xref>–<xref ref-type="fig" rid="F2">2</xref>), Mie, Japan (<named-content xmlns:xlink="http://www.w3.org/1999/xlink" content-type="dwc:verbatimCoordinates" xlink:type="simple"><named-content content-type="geo-json" specific-use="{&#34;type&#34;:&#34;Point&#34;,&#34;coordinates&#34;:[136.875278,34.484444]}" id="NCID0E4TAG" xlink:type="simple">34°29'4"N, 136°52'31"E</named-content></named-content>), cavity of a rock at a depth around 50 cm at low tide, collected by snorkeling by hand, by Yuji Ise. <italic>Paratype</italic>. <named-content xmlns:xlink="http://www.w3.org/1999/xlink" content-type="dwc:institutional_code" xlink:type="simple">NSMT</named-content>-Co 1612. Histological sections (5 slides), damaged slightly when collected, on August 4, 2014, Sugashima, Mie, Japan (<named-content xmlns:xlink="http://www.w3.org/1999/xlink" content-type="dwc:verbatimCoordinates" xlink:type="simple"><named-content content-type="geo-json" specific-use="{&#34;type&#34;:&#34;Point&#34;,&#34;coordinates&#34;:[136.879444,34.480833]}" id="NCID0EMUAG" xlink:type="simple">34°28'51"N, 136°52'46"E</named-content></named-content>), cavity of a rock at a depth around 30 cm at low tide, collected by hand, by Yuji Ise.</p></tp:treatment-sec><tp:treatment-sec sec-type="description" id="SECID0ERUAG"><title>Description.</title><p><italic>External anatomy.</italic> Column rough, rugged and uneven, ca. 30 mm in whole length in fixed holotype, and 10–12 mm in width, truncated cone-like form both in living and fixed (Fig. <xref ref-type="fig" rid="F4">4A</xref>) specimen, comparatively tubby form for edwardsiids. Paratype a little small, ca. 18 mm in length and ca. 9 mm in width. Upper part narrower than lower part. No apparent capitulum, all parts of column uniformly scapus. Periderm brownish or whitish, no pattern in color, with trichome-like structure (Fig. <xref ref-type="fig" rid="F4">4A</xref>), and easily stripped. Column with highly densely scattered nemathybome but no papillae, and the surface on the mesenteries slightly sunken (Fig. <xref ref-type="fig" rid="F4">4A</xref>). Aboral end rounded, not differentiated from scapus, with nemathybome. No pedal disk, but no physa or physa-like structure (Fig. <xref ref-type="fig" rid="F4">4A, G</xref>). Tentacles slender, no acrosphere, completely transparent and white patches or stripes on each surface. Tentacles 20 in number, in two cycles; eight in inner and twelve in outer cycle (Figs <xref ref-type="fig" rid="F4">4B</xref>, <xref ref-type="fig" rid="F6">6C</xref>), 5.0–7.0 mm in length, longer than oral disk diameter and the inner tentacles shorter than outer ones. Oral disk ca. 4.0 mm in diameter. Mouth not swollen.</p><p><italic>Internal anatomy.</italic> Eight perfect mesenteries, all macrocnemes. Four dorsal and ventral directives, and four lateral mesenteries not paired with other macrocnemes (Fig. <xref ref-type="fig" rid="F6">6C</xref>). All macrocnemes present along whole length of the body, from oral to aboral end, and bearing distinct retractor and parietal muscles. The retractor muscle of lateral mesenteries all ventrally facing (Fig. <xref ref-type="fig" rid="F6">6C</xref>). Twelve tiny microcnemes, without muscles, confined only in distal-most part. Four microcnemes between dorsal directives and dorso-lateral mesenteries, four between dorso- and ventro-lateral mesenteries, and four between ventro-lateral mesenteries and ventral directives, in unusual arrangement for <tp:taxon-name><tp:taxon-name-part taxon-name-part-type="family">Edwardsiidae</tp:taxon-name-part></tp:taxon-name>. One tentacle each between exocoels and endocoels (Fig. <xref ref-type="fig" rid="F6">6C</xref>). Retractor muscles pennon-like, diffused throughout the whole body, smaller next to the actinopharynx (Fig. <xref ref-type="fig" rid="F4">4F</xref>), but largely developed and almost integrated to gonads in lower part (Fig. <xref ref-type="fig" rid="F4">4G</xref>). Each muscle pennons consisting of approximately 20–30 single or slightly branched muscular processes (Fig. <xref ref-type="fig" rid="F4">4F, G</xref>). Parietal muscles with approximately 15–20 muscular processes (Fig. <xref ref-type="fig" rid="F4">4G</xref>). Actinopharynx short, no distinct siphonoglyphs (Fig. <xref ref-type="fig" rid="F4">4F</xref>). Both tentacular circular muscle and longitudinal muscle too weakly developed to observe (Fig. <xref ref-type="fig" rid="F4">4C, D</xref>). Mesoglea thickest in the body wall and aboral end, approximately 200–300 and in some parts over 500 µm thick. However, mesoglea far thinner in actinopharynx and mesenteries (Fig. <xref ref-type="fig" rid="F4">4E, F, G</xref>), and thinnest in tentacles (Fig. <xref ref-type="fig" rid="F4">4C, D</xref>). Nemathybomes, around 150 µm in diameter, protruded from body wall (Fig. <xref ref-type="fig" rid="F4">4I</xref>) in the column but a little buried into the mesoglea in the aboral end (Fig. <xref ref-type="fig" rid="F4">4G, J</xref>). Marginal sphincter muscle and basilar muscle absent (Fig. <xref ref-type="fig" rid="F4">4E, G</xref>). Gonads next to retractor muscle, short, and wide (Fig. <xref ref-type="fig" rid="F4">4G</xref>). Ovary between retractor muscle and filament, and oocytes in gonads of holotype.</p><p><italic>Cnidome.</italic> Spirocysts (in tentacles), basitrichs (in all tissues), microbasic <italic>b</italic>-mastigophores (in actinopharynx) and microbasic <italic>p</italic>-mastigophores (in filament) (Table <xref ref-type="table" rid="T2">2</xref>, Fig. <xref ref-type="fig" rid="F7">7J–M</xref>). Basitrichs in tentacles, nemathybomes and filaments are distinguished into two types by their size. No nematocysts in body wall.</p><fig id="F4" position="float" orientation="portrait"><label>Figure 4.</label><caption><p>External and internal views of <italic><tp:taxon-name><tp:taxon-name-part taxon-name-part-type="genus" reg="Scolanthus">Scolanthus</tp:taxon-name-part><tp:taxon-name-part taxon-name-part-type="species" reg="isei">isei</tp:taxon-name-part></tp:taxon-name></italic> sp. n. (<named-content xmlns:xlink="http://www.w3.org/1999/xlink" content-type="dwc:institutional_code" xlink:type="simple">NSMT</named-content>-Co 1611)<bold>. A, B</bold> External view <bold>A</bold> whole preserved specimen of <italic><tp:taxon-name><tp:taxon-name-part taxon-name-part-type="genus" reg="Scolanthus">S.</tp:taxon-name-part><tp:taxon-name-part taxon-name-part-type="species" reg="isei">isei</tp:taxon-name-part></tp:taxon-name></italic><bold>B</bold> view of tentacular circle of living specimen <bold>C–J</bold> internal view (histological section) <bold>C</bold> longitudinal section of tentacle <bold>D</bold> transverse section of tentacle <bold>E</bold> longitudinal section of oral end <bold>F</bold> transverse section of actinopharynx (half of body) <bold>G</bold> enlarged view of mesentery <bold>H</bold> enlarged view of gonad. Several matured oocytes contained <bold>I</bold> densely distributed nemathybomes <bold>J</bold> enlarged view of transverse section of nemathybome. Abbreviations: a, actinopharynx; Ne, nemathybome; Oo, oocyte; Ov, ovary; pm, parietal muscle; rm, retractor muscle; Te, tentacle; TP, trichome-like structure on periderm. Scale bars: 5 mm (<bold>A, B</bold>); 500 µm (<bold>E, F, G, I</bold>); 100 µm(<bold>C, D, H, J</bold>).</p></caption><graphic xmlns:xlink="http://www.w3.org/1999/xlink" xlink:href="zookeys-794-001-g004.jpg" position="float" orientation="portrait" xlink:type="simple" id="oo_239600.jpg"/></fig></tp:treatment-sec><tp:treatment-sec sec-type="distribution" id="SECID0EM1AG"><title>Distribution.</title><p>Southwest coast of Sugashima Island, Mie. Known only from the type locality.</p></tp:treatment-sec><tp:treatment-sec sec-type="etymology" id="SECID0ER1AG"><title>Etymology.</title><p>The species name was named after Yuji Ise, the collector of both holotype and paratype specimens. <bold>Origin of Japanese name</bold>: New Japanese name: sugashima-gareba-ashinashi-mushimodoki; “gareba” means rocky seashore, the habitat where this species inhabits.</p></tp:treatment-sec><tp:treatment-sec sec-type="remarks" id="SECID0EZ1AG"><title>Remarks.</title><p>In terms of having 20 tentacles, <italic><tp:taxon-name><tp:taxon-name-part taxon-name-part-type="genus" reg="Scolanthus">Scolanthus</tp:taxon-name-part><tp:taxon-name-part taxon-name-part-type="species" reg="isei">isei</tp:taxon-name-part></tp:taxon-name></italic> sp. n. resembles <italic><tp:taxon-name><tp:taxon-name-part taxon-name-part-type="genus" reg="Scolanthus">S.</tp:taxon-name-part><tp:taxon-name-part taxon-name-part-type="species" reg="ignotus">ignotus</tp:taxon-name-part></tp:taxon-name></italic> and <italic><tp:taxon-name><tp:taxon-name-part taxon-name-part-type="genus" reg="Scolanthus">S.</tp:taxon-name-part><tp:taxon-name-part taxon-name-part-type="species" reg="ena">ena</tp:taxon-name-part></tp:taxon-name></italic> sp. n., while all other edwardsiid species have 16 tentacles (<xref ref-type="bibr" rid="B11">England 1987</xref>, <xref ref-type="bibr" rid="B9">Daly and Ljubenkov 2008</xref>, and this study). This species is different from <italic><tp:taxon-name><tp:taxon-name-part taxon-name-part-type="genus" reg="Scolanthus">S.</tp:taxon-name-part><tp:taxon-name-part taxon-name-part-type="species" reg="ignotus">ignotus</tp:taxon-name-part></tp:taxon-name></italic> in having two types of basitrichs of different sizes in nemathybomes (<xref ref-type="bibr" rid="B1">Carlgren 1920</xref>), and the larger type is far bigger than the basitrichs of <italic><tp:taxon-name><tp:taxon-name-part taxon-name-part-type="genus" reg="Scolanthus">S.</tp:taxon-name-part><tp:taxon-name-part taxon-name-part-type="species" reg="ignotus">ignotus</tp:taxon-name-part></tp:taxon-name></italic>. The differences between <italic><tp:taxon-name><tp:taxon-name-part taxon-name-part-type="genus" reg="Scolanthus">S.</tp:taxon-name-part><tp:taxon-name-part taxon-name-part-type="species" reg="isei">isei</tp:taxon-name-part></tp:taxon-name></italic> sp. n. and <italic><tp:taxon-name><tp:taxon-name-part taxon-name-part-type="genus" reg="Scolanthus">S.</tp:taxon-name-part><tp:taxon-name-part taxon-name-part-type="species" reg="ena">ena</tp:taxon-name-part></tp:taxon-name></italic> sp. n. are principally regarding the tentacular arrangement and body size (see Remarks of <italic><tp:taxon-name><tp:taxon-name-part taxon-name-part-type="genus" reg="Scolanthus">S.</tp:taxon-name-part><tp:taxon-name-part taxon-name-part-type="species" reg="ena">ena</tp:taxon-name-part></tp:taxon-name></italic> sp. n.).</p><p>Exceptionally for edwardsiids, this species inhabits in the cavities of the underside of boulders, adhering by their aboral end, on rocky seashores. Edwardsiids usually inhabit in sand or mud, and only two species had been reported from other different environments: <italic><tp:taxon-name><tp:taxon-name-part taxon-name-part-type="genus" reg="Edwardsiella">Edwardsiella</tp:taxon-name-part><tp:taxon-name-part taxon-name-part-type="species" reg="andrillae">andrillae</tp:taxon-name-part></tp:taxon-name></italic> Daly, 2013 living on ice (<xref ref-type="bibr" rid="B10">Daly et al. 2013</xref>), and <italic><tp:taxon-name><tp:taxon-name-part taxon-name-part-type="genus" reg="Tempuractis">Tempuractis</tp:taxon-name-part><tp:taxon-name-part taxon-name-part-type="species" reg="rinkai">rinkai</tp:taxon-name-part></tp:taxon-name></italic> Izumi, Ise &amp; Yanagi, 2018 living in sponges (<xref ref-type="bibr" rid="B17">Izumi et al. 2018</xref>).</p></tp:treatment-sec><tp:treatment-sec><!--Section generated to contain objects referenced in tp:taxon-treatment.--><fig id="F6" position="float" orientation="portrait"><label>Figure 6.</label><caption><p>Schematic representation of tentacular and mesenterial arrangements. <bold>A</bold><italic><tp:taxon-name><tp:taxon-name-part taxon-name-part-type="genus" reg="Scolanthus">Scolanthus</tp:taxon-name-part><tp:taxon-name-part taxon-name-part-type="species" reg="armatus">armatus</tp:taxon-name-part></tp:taxon-name></italic> and <italic><tp:taxon-name><tp:taxon-name-part taxon-name-part-type="genus" reg="Scolanthus">S.</tp:taxon-name-part><tp:taxon-name-part taxon-name-part-type="species" reg="kopepe">kopepe</tp:taxon-name-part></tp:taxon-name></italic> sp. n. <bold>B</bold><italic><tp:taxon-name><tp:taxon-name-part taxon-name-part-type="genus" reg="Scolanthus">S.</tp:taxon-name-part><tp:taxon-name-part taxon-name-part-type="species" reg="ena">ena</tp:taxon-name-part></tp:taxon-name></italic> sp. n. <bold>C</bold><italic><tp:taxon-name><tp:taxon-name-part taxon-name-part-type="genus" reg="Scolanthus">S.</tp:taxon-name-part><tp:taxon-name-part taxon-name-part-type="species" reg="isei">isei</tp:taxon-name-part></tp:taxon-name></italic> sp. n. Abbreviations: a, actinopharynx; bw: body wall; dd, dorsal directive; dlm, dorso-lateral mesentery; mi, microcneme; rm, retractor muscle; vd, ventral directive; vlm, ventro-lateral directive. White circles indicate the locus of tentacles.</p></caption><graphic xmlns:xlink="http://www.w3.org/1999/xlink" xlink:href="zookeys-794-001-g006.jpg" position="float" orientation="portrait" xlink:type="simple" id="oo_239602.jpg"/></fig><fig id="F7" position="float" orientation="portrait"><label>Figure 7.</label><caption><p>Cnidae of <italic><tp:taxon-name><tp:taxon-name-part taxon-name-part-type="genus" reg="Scolanthus">Scolanthus</tp:taxon-name-part></tp:taxon-name></italic> species. <bold>A–E</bold><italic><tp:taxon-name><tp:taxon-name-part taxon-name-part-type="genus" reg="Scolanthus">S.</tp:taxon-name-part><tp:taxon-name-part taxon-name-part-type="species" reg="armatus">armatus</tp:taxon-name-part></tp:taxon-name></italic> (<named-content xmlns:xlink="http://www.w3.org/1999/xlink" content-type="dwc:institutional_code" xlink:type="simple">NSMT</named-content>-Co 1609) <bold>A1</bold> spirocyst in tentacle <bold>A2</bold> basitrich in tentacle <bold>B1</bold> basitrich in actinopharynx <bold>B2</bold> microbasic <italic>b</italic>- mastigophore in actinopharynx <bold>C</bold> basitrich in nemathybome <bold>D</bold> basitrich in column <bold>E1</bold> small basitrich in filament <bold>E2</bold> large basitrich in filament <bold>E3</bold> microbasic <italic>b</italic>- mastigophore in filament <bold>F–I</bold><italic><tp:taxon-name><tp:taxon-name-part taxon-name-part-type="genus" reg="Scolanthus">S.</tp:taxon-name-part><tp:taxon-name-part taxon-name-part-type="species" reg="ena">ena</tp:taxon-name-part></tp:taxon-name></italic> sp. n. (<named-content xmlns:xlink="http://www.w3.org/1999/xlink" content-type="dwc:institutional_code" xlink:type="simple">NSMT</named-content>-Co 1610) <bold>F1</bold> spirocyst in tentacle <bold>F2</bold> basitrich in tentacle <bold>G1</bold> basitrich in actinopharynx <bold>G2</bold> microbasic <italic>p</italic>- mastigophore in actinopharynx <bold>H1</bold> small basitrich in nemathybome <bold>H2</bold> large basitrich in nemathybome <bold>I1</bold> basitrich in filament <bold>I2</bold> microbasic <italic>b</italic>- mastigophore in filament <bold>I3</bold> microbasic <italic>p</italic>- mastigophore in filament <bold>J–M</bold><italic><tp:taxon-name><tp:taxon-name-part taxon-name-part-type="genus" reg="Scolanthus">S.</tp:taxon-name-part><tp:taxon-name-part taxon-name-part-type="species" reg="isei">isei</tp:taxon-name-part></tp:taxon-name></italic> sp. n. (<named-content xmlns:xlink="http://www.w3.org/1999/xlink" content-type="dwc:institutional_code" xlink:type="simple">NSMT</named-content>-Co 1611) <bold>J1</bold> spirocyst in tentacle <bold>J2</bold> small basitrich in tentacle <bold>J3</bold> large basitrich in tentacle <bold>K1</bold> basitrich in actinopharynx <bold>K2</bold> microbasic <italic>b</italic>- mastigophore in actinopharynx <bold>L1</bold> small basitrich in nemathybome <bold>L2</bold> large basitrich in regular tentacles <bold>M1</bold> small basitrich in filament <bold>M2</bold> large basitrich in filament <bold>M3</bold> microbasic <italic>p</italic>- mastigophore in filament <bold>N–R</bold><italic><tp:taxon-name><tp:taxon-name-part taxon-name-part-type="genus" reg="Scolanthus">S.</tp:taxon-name-part><tp:taxon-name-part taxon-name-part-type="species" reg="kopepe">kopepe</tp:taxon-name-part></tp:taxon-name></italic> sp. n. (<named-content xmlns:xlink="http://www.w3.org/1999/xlink" content-type="dwc:institutional_code" xlink:type="simple">NSMT</named-content>-Co 1614) <bold>N1</bold> spirocyst in tentacle <bold>N2</bold> small basitrich in tentacle <bold>N3</bold> large basitrich in tentacle <bold>O1</bold> small basitrich in actinopharynx <bold>O2</bold> large basitrich in actinopharynx <bold>P1</bold> small basitrich in nemathybome <bold>P2</bold> small basitrich in nemathybome <bold>Q</bold> basitrich in column <bold>R1</bold> basitrich in filament <bold>R2</bold> microbasic <italic>b</italic>- mastigophore in filament.</p></caption><graphic xmlns:xlink="http://www.w3.org/1999/xlink" xlink:href="zookeys-794-001-g007.jpg" position="float" orientation="portrait" xlink:type="simple" id="oo_239603.jpg"/></fig><fig id="F1" position="float" orientation="portrait"><label>Figure 1.</label><caption><p>Sampling localities of <italic><tp:taxon-name><tp:taxon-name-part taxon-name-part-type="genus" reg="Scolanthus">Scolanthus</tp:taxon-name-part></tp:taxon-name></italic> specimens in this study. <bold>A</bold> Chichijima Island, Ogasawara Islands, Tokyo Metropolis <bold>1</bold> Miyanohama Coast <bold>2</bold> Seihyo Coast <bold>3</bold> Kopepe Coast <bold>B</bold> central Honshu <bold>1</bold> Ena Bay, Kanagawa Prefecture <bold>2</bold> Sugashima Island, Mie Prefecture.</p></caption><graphic xmlns:xlink="http://www.w3.org/1999/xlink" xlink:href="zookeys-794-001-g001.jpg" position="float" orientation="portrait" xlink:type="simple" id="oo_239597.jpg"/></fig><fig id="F2" position="float" orientation="portrait"><label>Figure 2.</label><caption><p>External and internal views of <italic><tp:taxon-name><tp:taxon-name-part taxon-name-part-type="genus" reg="Scolanthus">Scolanthus</tp:taxon-name-part><tp:taxon-name-part taxon-name-part-type="species" reg="armatus">armatus</tp:taxon-name-part></tp:taxon-name></italic> (<named-content xmlns:xlink="http://www.w3.org/1999/xlink" content-type="dwc:institutional_code" xlink:type="simple">NSMT</named-content>-Co 1609). External views (<bold>A, B</bold>) and internal histological sections (<bold>C–I</bold>). <bold>A</bold> Whole living specimen of <italic><tp:taxon-name><tp:taxon-name-part taxon-name-part-type="genus" reg="Scolanthus">S.</tp:taxon-name-part><tp:taxon-name-part taxon-name-part-type="species" reg="armatus">armatus</tp:taxon-name-part></tp:taxon-name></italic>. The periderm of aboral end was stripped off while the sampling <bold>B</bold> enlarged view of most distal part <bold>C</bold> longitudinal section of oral end <bold>D</bold> longitudinal section of a tentacle <bold>E</bold> transverse section of a tentacle <bold>F</bold> transverse section of actinopharynx of the longitudinal half of body <bold>G</bold> transverse section of mesentery <bold>H</bold> transverse section of filaments <bold>I</bold> longitudinal section of aboral end. Nemathybomes distributed up to the tip of aboral end. Abbreviations: a, actinopharynx; Ne, nemathybome; pm, parietal muscle; rm, retractor muscle; Te, tentacle; tlm, tentacular longitudinal muscle; Ts, testis. Scale bars: 5 mm (<bold>A</bold>); 1 mm (<bold>B</bold>); 500 µm (<bold>C, F, H, I</bold>); 100 µm (<bold>D, E, G</bold>).</p></caption><graphic xmlns:xlink="http://www.w3.org/1999/xlink" xlink:href="zookeys-794-001-g002.jpg" position="float" orientation="portrait" xlink:type="simple" id="oo_239598.jpg"/></fig><table-wrap id="T2" position="float" orientation="portrait"><label>Table 2.</label><caption><p>Cnidae of four Japanese <italic><tp:taxon-name><tp:taxon-name-part taxon-name-part-type="genus" reg="Scolanthus">Scolanthus</tp:taxon-name-part></tp:taxon-name></italic> species. –absent. n = number of observed cnidae. <bold>A</bold>–<bold>R</bold> indicate figures of each kind of cnidae in Figure <xref ref-type="fig" rid="F7">7</xref>.</p></caption><table id="TID0EKCAG" rules="all"><tbody><tr><th rowspan="1" colspan="1"/><th rowspan="3" colspan="1">Fig</th><th rowspan="1" colspan="4">
                        <italic><tp:taxon-name>
                            <tp:taxon-name-part taxon-name-part-type="genus" reg="Scolanthus">Scolanthus</tp:taxon-name-part>
                            <tp:taxon-name-part taxon-name-part-type="species" reg="armatus">armatus</tp:taxon-name-part>
                          </tp:taxon-name></italic>
                      </th><th rowspan="3" colspan="1">Fig</th><th rowspan="1" colspan="4"><italic><tp:taxon-name><tp:taxon-name-part taxon-name-part-type="genus" reg="Scolanthus">S.</tp:taxon-name-part><tp:taxon-name-part taxon-name-part-type="species" reg="ena">ena</tp:taxon-name-part></tp:taxon-name></italic> sp. n.</th><th rowspan="3" colspan="1">Fig</th><th rowspan="1" colspan="4"><italic><tp:taxon-name><tp:taxon-name-part taxon-name-part-type="genus" reg="Scolanthus">S.</tp:taxon-name-part><tp:taxon-name-part taxon-name-part-type="species" reg="isei">isei</tp:taxon-name-part></tp:taxon-name></italic> sp. n.</th><th rowspan="3" colspan="1">Fig</th><th rowspan="1" colspan="4"><italic><tp:taxon-name><tp:taxon-name-part taxon-name-part-type="genus" reg="Scolanthus">S.</tp:taxon-name-part><tp:taxon-name-part taxon-name-part-type="species" reg="kopepe">kopepe</tp:taxon-name-part></tp:taxon-name></italic> sp. n.</th></tr><tr><th rowspan="1" colspan="1">(specimen)</th><th rowspan="1" colspan="4"><named-content xmlns:xlink="http://www.w3.org/1999/xlink" content-type="dwc:institutional_code" xlink:type="simple">NSMT</named-content>–Co 1609</th><th rowspan="1" colspan="4"><named-content xmlns:xlink="http://www.w3.org/1999/xlink" content-type="dwc:institutional_code" xlink:type="simple">NSMT</named-content>–Co 1610</th><th rowspan="1" colspan="4"><named-content xmlns:xlink="http://www.w3.org/1999/xlink" content-type="dwc:institutional_code" xlink:type="simple">NSMT</named-content>–Co 1611</th><th rowspan="1" colspan="4"><named-content xmlns:xlink="http://www.w3.org/1999/xlink" content-type="dwc:institutional_code" xlink:type="simple">NSMT</named-content>–Co 1614</th></tr><tr><th rowspan="1" colspan="1"/><th rowspan="1" colspan="3">Length × Width (µm)</th><th rowspan="1" colspan="1">n</th><th rowspan="1" colspan="3">Length × Width (µm)</th><th rowspan="1" colspan="1">n</th><th rowspan="1" colspan="3">Length × Width (µm)</th><th rowspan="1" colspan="1">n</th><th rowspan="1" colspan="3">Length × Width (µm)</th><th rowspan="1" colspan="1">n</th></tr><tr><td rowspan="1" colspan="21">
                        <bold>Tentacle</bold>
                      </td></tr><tr><td rowspan="1" colspan="1">Spirocysts</td><td rowspan="3" colspan="1">A</td><td rowspan="1" colspan="1">11.79–20.69 × 1.74–3.70</td><td rowspan="1" colspan="1">17.02 × 2.56</td><td rowspan="1" colspan="1">2.11 × 0.37</td><td rowspan="1" colspan="1">45</td><td rowspan="3" colspan="1">F</td><td rowspan="1" colspan="1">11.15–20.90 × 2.11–3.21</td><td rowspan="1" colspan="1">15.57 × 2.62</td><td rowspan="1" colspan="1">2.00 × 0.27</td><td rowspan="1" colspan="1">53</td><td rowspan="3" colspan="1">J</td><td rowspan="1" colspan="1">10.99–16.03 × 2.35–3.76</td><td rowspan="1" colspan="1">13.52 × 3.13</td><td rowspan="1" colspan="1">1.19 × 0.35</td><td rowspan="1" colspan="1">40</td><td rowspan="2" colspan="1">O</td><td rowspan="1" colspan="1">10.40–18.29 × 1.55–2.80</td><td rowspan="1" colspan="1">14.99 × 2.08</td><td rowspan="1" colspan="1">2.08 × 0.29</td><td rowspan="1" colspan="1">47</td></tr><tr><td rowspan="2" colspan="1">Basitrichs</td><td rowspan="2" colspan="1">13.05–54.36 × 2.70–5.25</td><td rowspan="2" colspan="1">32.65 × 3.58</td><td rowspan="2" colspan="1">13.69 × 0.47</td><td rowspan="2" colspan="1">71</td><td rowspan="2" colspan="1">21.19–38.34 × 2.37–3.51</td><td rowspan="2" colspan="1">31.38 × 2.97</td><td rowspan="2" colspan="1">2.88 × 0.25</td><td rowspan="2" colspan="1">62</td><td rowspan="1" colspan="1">small 10.05–12.97 × 1.82–2.77</td><td rowspan="1" colspan="1">11.58 × 2.33</td><td rowspan="1" colspan="1">0.70 × 0.31</td><td rowspan="1" colspan="1">22</td><td rowspan="1" colspan="1">small 11.29–17.27 × 2.80–4.10</td><td rowspan="1" colspan="1">14.69 × 3.39</td><td rowspan="1" colspan="1">1.66 × 0.35</td><td rowspan="1" colspan="1">35</td></tr><tr><td rowspan="1" colspan="1">large 19.10–26.60 × 3.04–4.52</td><td rowspan="1" colspan="1">22.54 × 3.71</td><td rowspan="1" colspan="1">1.64 × 0.33</td><td rowspan="1" colspan="1">59</td><td rowspan="1" colspan="1"/><td rowspan="1" colspan="1">large 31.91–55.17 × 2.70–4.92</td><td rowspan="1" colspan="1">45.82 × 3.97</td><td rowspan="1" colspan="1">5.67 × 0.46</td><td rowspan="1" colspan="1">73</td></tr><tr><td rowspan="1" colspan="21">
                        <bold>Actinopharynx</bold>
                      </td></tr><tr><td rowspan="2" colspan="1">Basitrichs</td><td rowspan="4" colspan="1">B</td><td rowspan="2" colspan="1">19.44–39.57 × 2.67–4.75</td><td rowspan="2" colspan="1">29.10 × 3.57</td><td rowspan="2" colspan="1">4.30 × 0.51</td><td rowspan="2" colspan="1">40</td><td rowspan="4" colspan="1">G</td><td rowspan="1" colspan="1">small 22.55–26.92 × 2.39–2.77</td><td rowspan="1" colspan="1">24.74 × 2.58</td><td rowspan="1" colspan="1">5.27 × 0.70</td><td rowspan="1" colspan="1">2</td><td rowspan="4" colspan="1">K</td><td rowspan="2" colspan="1">21.91–39.78 × 3.06–4.65</td><td rowspan="2" colspan="1">32.01 × 3.93</td><td rowspan="2" colspan="1">4.79 × 0.42</td><td rowspan="2" colspan="1">55</td><td rowspan="4" colspan="1">P</td><td rowspan="1" colspan="1">small 14.94–28.33 × 2.32–3.77</td><td rowspan="1" colspan="1">20.27 × 3.13</td><td rowspan="1" colspan="1">1.80 × 0.35</td><td rowspan="1" colspan="1">22</td></tr><tr><td rowspan="1" colspan="1">large 37.46–51.19 × 2.95–4.62</td><td rowspan="1" colspan="1">43.98 × 3.90</td><td rowspan="1" colspan="1">3.12 × 0.32</td><td rowspan="1" colspan="1">65</td><td rowspan="1" colspan="1">large 33.75–46.69 × 3.14–4.61</td><td rowspan="1" colspan="1">39.83 × 3.88</td><td rowspan="1" colspan="1">2.97 × 0.33</td><td rowspan="1" colspan="1">38</td></tr><tr><td rowspan="1" colspan="1">Microbasic <italic>b</italic>–mastigophores</td><td rowspan="1" colspan="1">22.17–34.53 × 3.48–5.19</td><td rowspan="1" colspan="1">28.32 × 4.09</td><td rowspan="1" colspan="1">2.81 × 0.40</td><td rowspan="1" colspan="1">42</td><td rowspan="1" colspan="1">–</td><td rowspan="1" colspan="1">–</td><td rowspan="1" colspan="1">–</td><td rowspan="1" colspan="1">–</td><td rowspan="1" colspan="1">25.14–38.09 × 4.24–6.43</td><td rowspan="1" colspan="1">31.02 × 5.45</td><td rowspan="1" colspan="1">2.85 × 0.41</td><td rowspan="1" colspan="1">49</td><td rowspan="1" colspan="1">–</td><td rowspan="1" colspan="1">–</td><td rowspan="1" colspan="1">–</td><td rowspan="1" colspan="1">–</td></tr><tr><td rowspan="1" colspan="1">Microbasic <italic>p</italic>–mastigophores</td><td rowspan="1" colspan="1">–</td><td rowspan="1" colspan="1">–</td><td rowspan="1" colspan="1">–</td><td rowspan="1" colspan="1">–</td><td rowspan="1" colspan="1">21.67–30.55 × 4.94–6.93</td><td rowspan="1" colspan="1">27.16 × 5.68</td><td rowspan="1" colspan="1">1.69 × 0.50</td><td rowspan="1" colspan="1">22</td><td rowspan="1" colspan="1">–</td><td rowspan="1" colspan="1">–</td><td rowspan="1" colspan="1">–</td><td rowspan="1" colspan="1">–</td><td rowspan="1" colspan="1">–</td><td rowspan="1" colspan="1">–</td><td rowspan="1" colspan="1">–</td><td rowspan="1" colspan="1">–</td></tr><tr><td rowspan="1" colspan="21">
                        <bold>Nemathybome</bold>
                      </td></tr><tr><td rowspan="2" colspan="1">Basitrichs</td><td rowspan="2" colspan="1">C</td><td rowspan="2" colspan="1">36.20–62.95 × 3.41–5.80</td><td rowspan="2" colspan="1">52.02 × 4.69</td><td rowspan="2" colspan="1">7.15 × 0.56</td><td rowspan="2" colspan="1">54</td><td rowspan="2" colspan="1">H</td><td rowspan="1" colspan="1">small 9.74–15.15 × 2.20–3.05</td><td rowspan="1" colspan="1">12.07 × 2.53</td><td rowspan="1" colspan="1">1.38 × 0.23</td><td rowspan="1" colspan="1">16</td><td rowspan="2" colspan="1">L</td><td rowspan="1" colspan="1">small 9.68–12.35 × 1.96–3.23</td><td rowspan="1" colspan="1">11.02 × 2.40</td><td rowspan="1" colspan="1">1.34 × 0.36</td><td rowspan="1" colspan="1">5</td><td rowspan="2" colspan="1">Q</td><td rowspan="1" colspan="1">small 18.89–24.97 × 2.67–4.33</td><td rowspan="1" colspan="1">21.30 × 3.61</td><td rowspan="1" colspan="1">1.72 × 0.35</td><td rowspan="1" colspan="1">21</td></tr><tr><td rowspan="1" colspan="1">large 63.93–105.59 × 3.41–5.40</td><td rowspan="1" colspan="1">83.26 × 4.26</td><td rowspan="1" colspan="1">7.85 × 0.39</td><td rowspan="1" colspan="1">47</td><td rowspan="1" colspan="1">large 62.84–84.98 × 3.76–6.16</td><td rowspan="1" colspan="1">73.91 × 4.87</td><td rowspan="1" colspan="1">9.76 × 0.60</td><td rowspan="1" colspan="1">52</td><td rowspan="1" colspan="1">large 29.79–58.01 × 2.80–5.20</td><td rowspan="1" colspan="1">44.81 × 4.45</td><td rowspan="1" colspan="1">7.41 × 0.49</td><td rowspan="1" colspan="1">56</td></tr><tr><td rowspan="1" colspan="21">
                        <bold>Column</bold>
                      </td></tr><tr><td rowspan="1" colspan="1">Basitrichs</td><td rowspan="1" colspan="1">D</td><td rowspan="1" colspan="1">10.47–49.97 × 2.76–5.00</td><td rowspan="1" colspan="1">18.16 × 3.56</td><td rowspan="1" colspan="1">10.93 × 0.59</td><td rowspan="1" colspan="1">21</td><td rowspan="1" colspan="1">–</td><td rowspan="1" colspan="1">–</td><td rowspan="1" colspan="1">–</td><td rowspan="1" colspan="1">–</td><td rowspan="1" colspan="1">–</td><td rowspan="1" colspan="1"/><td rowspan="1" colspan="1">–</td><td rowspan="1" colspan="1">–</td><td rowspan="1" colspan="1">–</td><td rowspan="1" colspan="1">–</td><td rowspan="1" colspan="1">R</td><td rowspan="1" colspan="1">14.28–50.47 × 3.90–4.15</td><td rowspan="1" colspan="1">39.57 × 4.69</td><td rowspan="1" colspan="1">8.26 × 0.55</td><td rowspan="1" colspan="1">31</td></tr><tr><td rowspan="1" colspan="21">
                        <bold>Filament</bold>
                      </td></tr><tr><td rowspan="2" colspan="1">Basitrichs</td><td rowspan="4" colspan="1">E</td><td rowspan="1" colspan="1">small 31.29–43.01 × 3.48–5.43</td><td rowspan="1" colspan="1">37.17 × 4.37</td><td rowspan="1" colspan="1">2.90 × 0.36</td><td rowspan="1" colspan="1">70</td><td rowspan="4" colspan="1">I</td><td rowspan="2" colspan="1">33.37–45.48 × 3.72–5.56</td><td rowspan="2" colspan="1">38.12 × 4.63</td><td rowspan="2" colspan="1">2.78 × 0.48</td><td rowspan="2" colspan="1">34</td><td rowspan="4" colspan="1">M</td><td rowspan="1" colspan="1">small 18.18–26.59 × 2.28–3.61</td><td rowspan="1" colspan="1">21.68 × 3.02</td><td rowspan="1" colspan="1">2.32 × 0.36</td><td rowspan="1" colspan="1">21</td><td rowspan="4" colspan="1">S</td><td rowspan="2" colspan="1">19.57–29.72 × 2.70–4.25</td><td rowspan="2" colspan="1">23.32 × 3.60</td><td rowspan="2" colspan="1">2.11 × 0.31</td><td rowspan="2" colspan="1">66</td></tr><tr><td rowspan="1" colspan="1">large 95.62–114.46 × 2.67–4.16</td><td rowspan="1" colspan="1">102.12 × 3.64</td><td rowspan="1" colspan="1">8.28 × 0.69</td><td rowspan="1" colspan="1">3</td><td rowspan="1" colspan="1">large 38.66–49.82 × 4.56–6.65</td><td rowspan="1" colspan="1">44.45 × 5.60</td><td rowspan="1" colspan="1">2.50 × 0.52</td><td rowspan="1" colspan="1">41</td></tr><tr><td rowspan="1" colspan="1">Microbasic <italic>b</italic>–mastigophores</td><td rowspan="1" colspan="1">33.80–45.69 × 5.21–7.90</td><td rowspan="1" colspan="1">43.19 × 6.54</td><td rowspan="1" colspan="1">2.14 × 0.71</td><td rowspan="1" colspan="1">21</td><td rowspan="1" colspan="1">34.26–39.98 × 5.11–6.55</td><td rowspan="1" colspan="1">36.85 × 5.80</td><td rowspan="1" colspan="1">1.91 × 0.46</td><td rowspan="1" colspan="1">12</td><td rowspan="1" colspan="1">–</td><td rowspan="1" colspan="1">–</td><td rowspan="1" colspan="1">–</td><td rowspan="1" colspan="1">–</td><td rowspan="1" colspan="1">32.30–39.62 × 5.24–7.77</td><td rowspan="1" colspan="1">35.88 × 6.22</td><td rowspan="1" colspan="1">1.68 × 0.51</td><td rowspan="1" colspan="1">57</td></tr><tr><td rowspan="1" colspan="1">Microbasic <italic>p</italic>–mastigophores</td><td rowspan="1" colspan="1">–</td><td rowspan="1" colspan="1">–</td><td rowspan="1" colspan="1">–</td><td rowspan="1" colspan="1">–</td><td rowspan="1" colspan="1">23.49–29.63 × 5.69–7.73</td><td rowspan="1" colspan="1">27.44 × 6.30</td><td rowspan="1" colspan="1">1.80 × 0.58</td><td rowspan="1" colspan="1">9</td><td rowspan="1" colspan="1">31.88–33.97 × 5.20–6.12</td><td rowspan="1" colspan="1">33.03 × 5.63</td><td rowspan="1" colspan="1">0.70 × 0.36</td><td rowspan="1" colspan="1">5</td><td rowspan="1" colspan="1">–</td><td rowspan="1" colspan="1">–</td><td rowspan="1" colspan="1">–</td><td rowspan="1" colspan="1">–</td></tr></tbody></table></table-wrap></tp:treatment-sec><ref-list><ref id="B11"><mixed-citation xmlns:xlink="http://www.w3.org/1999/xlink" xlink:type="simple"><person-group><name name-style="western"><surname>England</surname><given-names>KW</given-names></name></person-group> (<year>1987</year>) <article-title>Certain <tp:taxon-name><tp:taxon-name-part taxon-name-part-type="order">Actiniaria</tp:taxon-name-part></tp:taxon-name> (<tp:taxon-name><tp:taxon-name-part taxon-name-part-type="phylum">Cnidaria</tp:taxon-name-part></tp:taxon-name>, <tp:taxon-name><tp:taxon-name-part taxon-name-part-type="class">Anthozoa</tp:taxon-name-part></tp:taxon-name>) from the Red Sea and tropical Indo-Pacific Ocean.</article-title><source>Bulletin of the British Museum of Natural History</source><volume>53</volume>: <fpage>205</fpage>–<lpage>292</lpage>.</mixed-citation></ref><ref id="B9"><mixed-citation xmlns:xlink="http://www.w3.org/1999/xlink" xlink:type="simple"><person-group><name name-style="western"><surname>Daly</surname><given-names>M</given-names></name><name name-style="western"><surname>Ljubenkov</surname><given-names>JC</given-names></name></person-group> (<year>2008</year>) <article-title>Edwardsiid sea anemones of California (<tp:taxon-name><tp:taxon-name-part taxon-name-part-type="phylum">Cnidaria</tp:taxon-name-part></tp:taxon-name>: <tp:taxon-name><tp:taxon-name-part taxon-name-part-type="order">Actiniaria</tp:taxon-name-part></tp:taxon-name>: <tp:taxon-name><tp:taxon-name-part taxon-name-part-type="family">Edwardsiidae</tp:taxon-name-part></tp:taxon-name>), with descriptions of eight new species.</article-title><source>Zootaxa</source><volume>1860</volume>: <fpage>1</fpage>–<lpage>27</lpage>.</mixed-citation></ref><ref id="B1"><mixed-citation xmlns:xlink="http://www.w3.org/1999/xlink" xlink:type="simple"><person-group><name name-style="western"><surname>Carlgren</surname><given-names>O</given-names></name></person-group> (<year>1920</year>) <article-title><tp:taxon-name><tp:taxon-name-part taxon-name-part-type="order">Actiniaria</tp:taxon-name-part></tp:taxon-name> und <tp:taxon-name><tp:taxon-name-part taxon-name-part-type="order">Zoantharia</tp:taxon-name-part></tp:taxon-name> von Juan Fernandez und der Osterinsel. The Natural History of Juan Fernandez and Easter Island. Carl Skottsberg ed. Vol.</article-title><volume>3</volume>: <fpage>145</fpage>–<lpage>160</lpage>.</mixed-citation></ref><ref id="B10"><mixed-citation xmlns:xlink="http://www.w3.org/1999/xlink" xlink:type="simple"><person-group><name name-style="western"><surname>Daly</surname><given-names>M</given-names></name><name name-style="western"><surname>Rack</surname><given-names>F</given-names></name><name name-style="western"><surname>Zook</surname><given-names>R</given-names></name></person-group> (<year>2013</year>) <italic><tp:taxon-name><tp:taxon-name-part taxon-name-part-type="genus">Edwardsiella</tp:taxon-name-part><tp:taxon-name-part taxon-name-part-type="species">andrillae</tp:taxon-name-part></tp:taxon-name></italic>, a new species of sea anemone from Antarctic ice. PLoS One 8(12): e83476. <ext-link xlink:type="simple" ext-link-type="doi" xlink:href="10.1371/journal.pone.0083476">https://doi.org/10.1371/journal.pone.0083476</ext-link></mixed-citation></ref><ref id="B17"><mixed-citation xmlns:xlink="http://www.w3.org/1999/xlink" xlink:type="simple"><person-group><name name-style="western"><surname>Izumi</surname><given-names>T</given-names></name><name name-style="western"><surname>Ise</surname><given-names>Y</given-names></name><name name-style="western"><surname>Yanagi</surname><given-names>K</given-names></name><name name-style="western"><surname>Shibata</surname><given-names>D</given-names></name><name name-style="western"><surname>Ueshima</surname><given-names>R</given-names></name></person-group> (<year>2018</year>) <article-title>First detailed record of symbiosis between a sea anemone and homoscleromorph sponge, with a description of <italic><tp:taxon-name><tp:taxon-name-part taxon-name-part-type="genus">Tempuractis</tp:taxon-name-part><tp:taxon-name-part taxon-name-part-type="species">rinkai</tp:taxon-name-part></tp:taxon-name></italic> gen. et sp. nov. (<tp:taxon-name><tp:taxon-name-part taxon-name-part-type="phylum">Cnidaria</tp:taxon-name-part></tp:taxon-name>: <tp:taxon-name><tp:taxon-name-part taxon-name-part-type="class">Anthozoa</tp:taxon-name-part></tp:taxon-name>: <tp:taxon-name><tp:taxon-name-part taxon-name-part-type="order">Actiniaria</tp:taxon-name-part></tp:taxon-name>: <tp:taxon-name><tp:taxon-name-part taxon-name-part-type="family">Edwardsiidae</tp:taxon-name-part></tp:taxon-name>).</article-title><source>Zoological Science</source><volume>35</volume>(<issue>2</issue>): <fpage>188</fpage>–<lpage>198</lpage>. <ext-link xlink:type="simple" ext-link-type="doi" xlink:href="10.2108/zs170042">https://doi.org/10.2108/zs170042</ext-link></mixed-citation></ref></ref-list></tp:taxon-treatment>
