# Supplementary material for: Description of three new species of Scolanthus (Cnidaria, Anthozoa, Actiniaria, Edwardsiidae): first records of the genus from Japan
Source: Zookeys. 2018 Nov 1;(794):1–21. doi: 10.3897/zookeys.794.25243 (PMC6224364; doi:10.3897/zookeys.794.25243)
Supplement: XML Treatment for Scolanthus kopepe [file zookeys.794.25243-treatment5.xml]

<!DOCTYPE tp:taxon-treatment
  PUBLIC "-//TaxonX//DTD Taxonomic Treatment Publishing DTD v0 20100105//EN" "tax-treatment-NSO.dtd">
<tp:taxon-treatment xmlns:tp="http://www.plazi.org/taxpub"><tp:treatment-meta><kwd-group><label>Taxon classification</label><kwd><named-content xmlns:xlink="http://www.w3.org/1999/xlink" content-type="kingdom">Animalia</named-content></kwd><kwd><named-content xmlns:xlink="http://www.w3.org/1999/xlink" content-type="order">Actiniaria</named-content></kwd><kwd><named-content xmlns:xlink="http://www.w3.org/1999/xlink" content-type="family">Edwardsiidae</named-content></kwd></kwd-group><mixed-citation publication-type="journal"><person-group><name><surname>Izumi</surname><given-names>Takato</given-names></name><name><surname>Fujita</surname><given-names>Toshihiko</given-names></name></person-group><article-title>Description of three new species of <italic><tp:taxon-name><tp:taxon-name-part taxon-name-part-type="genus" reg="Scolanthus">Scolanthus</tp:taxon-name-part></tp:taxon-name></italic> (<tp:taxon-name><tp:taxon-name-part taxon-name-part-type="phylum">Cnidaria</tp:taxon-name-part></tp:taxon-name>, <tp:taxon-name><tp:taxon-name-part taxon-name-part-type="class">Anthozoa</tp:taxon-name-part></tp:taxon-name>, <tp:taxon-name><tp:taxon-name-part taxon-name-part-type="order">Actiniaria</tp:taxon-name-part></tp:taxon-name>, <tp:taxon-name><tp:taxon-name-part taxon-name-part-type="family">Edwardsiidae</tp:taxon-name-part></tp:taxon-name>): first records of the genus from Japan</article-title><source>Zookeys</source><day>1</day><month>11</month><year>2018</year><volume>2018</volume><issue>794</issue><fpage>1</fpage><lpage>21</lpage><pub-id pub-id-type="doi">10.3897/zookeys.794.25243</pub-id></mixed-citation></tp:treatment-meta><tp:nomenclature><tp:taxon-name>
                <tp:taxon-name-part taxon-name-part-type="genus" reg="Scolanthus">Scolanthus</tp:taxon-name-part>
                <tp:taxon-name-part taxon-name-part-type="species" reg="kopepe">kopepe</tp:taxon-name-part>
                <object-id xmlns:xlink="http://www.w3.org/1999/xlink" content-type="zoobank" xlink:type="simple">http://zoobank.org/45D2F38B-EB2B-46FF-8B41-CC570EE35A15</object-id>
              </tp:taxon-name><tp:taxon-status xmlns:xlink="http://www.w3.org/1999/xlink" xlink:type="simple">sp. n.</tp:taxon-status><xref ref-type="fig" rid="F5">Figs 5</xref><xref ref-type="fig" rid="F6">, 6A</xref><xref ref-type="fig" rid="F7">, 7N–R</xref></tp:nomenclature><tp:treatment-sec sec-type="material" id="SECID0EXABG"><title>Material examined.</title><p><italic>Holotype.</italic><named-content xmlns:xlink="http://www.w3.org/1999/xlink" content-type="dwc:institutional_code" xlink:type="simple">NSMT</named-content>-Co 1613, histological sections (5 slides), and tissue for DNA analysis, 26 June 2014, Kopepe Seashore (Fig. <xref ref-type="fig" rid="F1">1A</xref>–<xref ref-type="fig" rid="F3">3</xref>), Chichijima Island, Ogasawara Islands, Tokyo, Japan (<named-content xmlns:xlink="http://www.w3.org/1999/xlink" content-type="dwc:verbatimCoordinates" xlink:type="simple"><named-content content-type="geo-json" specific-use="{&#34;type&#34;:&#34;Point&#34;,&#34;coordinates&#34;:[142.192500,27.064444]}" id="NCID0EPBBG" xlink:type="simple">27°3'52"N, 142°11'33"E</named-content></named-content>), coral sand at 1 m depth, collected by snorkeling with a shovel and a sieve by Takato Izumi. <italic>Paratypes.</italic><named-content xmlns:xlink="http://www.w3.org/1999/xlink" content-type="dwc:institutional_code" xlink:type="simple">NSMT</named-content>-Co 1614, dissected tissues, and prepared nematocysts (5 slides), at same date, place, by same method, and collector as <named-content xmlns:xlink="http://www.w3.org/1999/xlink" content-type="dwc:institutional_code" xlink:type="simple">NSMT</named-content>-Co 1613.; <named-content xmlns:xlink="http://www.w3.org/1999/xlink" content-type="dwc:institutional_code" xlink:type="simple">NSMT</named-content>-Co 1615, prepared nematocysts (5 slides), at same date, place, by same method, and collector as <named-content xmlns:xlink="http://www.w3.org/1999/xlink" content-type="dwc:institutional_code" xlink:type="simple">NSMT</named-content>-Co 1613.; <named-content xmlns:xlink="http://www.w3.org/1999/xlink" content-type="dwc:institutional_code" xlink:type="simple">NSMT</named-content>-Co 1616, histological sections (2 slides), and dissected tissues, at same date, place, by same method, and collector as <named-content xmlns:xlink="http://www.w3.org/1999/xlink" content-type="dwc:institutional_code" xlink:type="simple">NSMT</named-content>-Co 1613 ; <named-content xmlns:xlink="http://www.w3.org/1999/xlink" content-type="dwc:institutional_code" xlink:type="simple">NSMT</named-content>-Co 1617, whole specimen, at same date, place, by same method, and collector as <named-content xmlns:xlink="http://www.w3.org/1999/xlink" content-type="dwc:institutional_code" xlink:type="simple">NSMT</named-content>-Co 1613; <named-content xmlns:xlink="http://www.w3.org/1999/xlink" content-type="dwc:institutional_code" xlink:type="simple">NSMT</named-content>-Co 1618, histological sections (5 slides) 21 June 2014, Miyanohama coast (Fig. <xref ref-type="fig" rid="F1">1A–1</xref>), Chichijima Island, Ogasawara Islands, Tokyo, Japan (<named-content xmlns:xlink="http://www.w3.org/1999/xlink" content-type="dwc:verbatimCoordinates" xlink:type="simple"><named-content content-type="geo-json" specific-use="{&#34;type&#34;:&#34;Point&#34;,&#34;coordinates&#34;:[142.194167,27.105000]}" id="NCID0EKDBG" xlink:type="simple">27°6'18"N, 142°11'39"E</named-content></named-content>), coral sand at 7 m depth, collected by scuba diving with a shovel and a sieve by Takato Izumi.</p></tp:treatment-sec><tp:treatment-sec sec-type="description" id="SECID0EPDBG"><title>Description.</title><p><italic>External anatomy.</italic> Column comparatively smooth, ca. 15–25 mm in whole length (25.0 mm in holotype), and 1–2 mm in width (1.8 mm in holotype), naked and extremely long and narrow pipe-like form both in living (Fig. <xref ref-type="fig" rid="F5">5A</xref>) or fixed specimens. The upper part as narrow as lower part. The most proximal part capitulum, transparent and thin. The remaining part to aboral end of body scapus, with white to pale yellow periderm, and with scattered nemathybome but no papillae. Aboral end a little rounded or tapered, not differentiated from scapus, with nemathybomes (Fig. <xref ref-type="fig" rid="F5">5A, I</xref>). Tentacles slender, capitated on the tentacle tip, transparent with white patch on each tentacle tip, 1.5–2.0 mm in length, longer than oral disk diameter, but well expanded and contacted. Tentacles 16 in number, in two cycles; eight in inner and eight in outer cycle, same as <italic><tp:taxon-name><tp:taxon-name-part taxon-name-part-type="genus" reg="Edwardsia">Edwardsia</tp:taxon-name-part></tp:taxon-name></italic>’s arrangement (Fig. <xref ref-type="fig" rid="F6">6A</xref>), the inner tentacles shorter than outer ones. Oral disk ca. 1 mm in diameter, white with a brownish red stripe from ventral side to dorsal side. The mouth not swollen.</p><p><italic>Internal anatomy.</italic> Eight perfect mesenteries, all macrocnemes. Four dorsal and ventral directives, and four lateral mesenteries not-paired with other macrocnemes, arranged in normal <italic><tp:taxon-name><tp:taxon-name-part taxon-name-part-type="genus" reg="Edwardsia">Edwardsia</tp:taxon-name-part></tp:taxon-name></italic> pattern (Figs <xref ref-type="fig" rid="F5">5E</xref>, <xref ref-type="fig" rid="F6">6A</xref>). All macrocnemes present along whole length of the body, from oral to aboral end, and bearing retractor and parietal muscles. The retractor muscle of lateral mesenteries all ventrally facing (Fig. <xref ref-type="fig" rid="F6">6A</xref>). Eight tiny microcnemes, without muscles, only in distal most part. Four microcnemes between dorsal directives and dorso-lateral mesenteries, two between dorso- and ventro-lateral mesenteries, and two between ventro-lateral mesenteries and ventral directives, common arrangement in <tp:taxon-name><tp:taxon-name-part taxon-name-part-type="family">Edwardsiidae</tp:taxon-name-part></tp:taxon-name>. Each tentacle between either exo- or endocoelic. (Fig. <xref ref-type="fig" rid="F6">6A</xref>). Each retractor muscles pennon-like, diffused, small and weak next to actinopharynx (Fig. <xref ref-type="fig" rid="F5">5E</xref>) but restricted, comparatively well developed, and limited besides gonads and integrated into them in lower part (Fig. <xref ref-type="fig" rid="F5">5F, G</xref>). Muscle pennons consisting of approximately 2–5 simple muscular processes (Fig. <xref ref-type="fig" rid="F4">4G</xref>). Parietal muscles of macrocnemes not very distinct (Fig. <xref ref-type="fig" rid="F5">5G</xref>). Actinopharynx very short, no distinct siphonoglyph (Fig. <xref ref-type="fig" rid="F5">5E</xref>). Tentacular circular muscle indistinct (Fig. <xref ref-type="fig" rid="F5">5C</xref>) and longitudinal muscle ectodermal and distinct (Fig. <xref ref-type="fig" rid="F5">5D</xref>). Marginal sphincter muscle and basilar muscle absent. Mesoglea generally thin in the whole body, a few micrometers even in body wall (Fig. <xref ref-type="fig" rid="F5">5E–G, I</xref>). Nemathybomes, approximately 100 µm in diameter, protrude from the body wall as their diameter far larger than the thickness of mesoglea. Gonads next the retractor muscle, but no mature gametes in specimens we observed (Fig. <xref ref-type="fig" rid="F5">5G</xref>).</p><p><italic>Cnidome.</italic> Spirocysts (in tentacles), basitrichs (in all tissues), microbasic <italic>b</italic>-mastigophores (in actinopharynx, column and filament) (Table <xref ref-type="table" rid="T2">2</xref>, Fig. <xref ref-type="fig" rid="F7">7N-R</xref>; holotype). Basitrichs in tentacle, column and nemathybomes are distinguished into two types by their size.</p><fig id="F5" position="float" orientation="portrait"><label>Figure 5.</label><caption><p>External and internal views of <italic><tp:taxon-name><tp:taxon-name-part taxon-name-part-type="genus" reg="Scolanthus">Scolanthus</tp:taxon-name-part><tp:taxon-name-part taxon-name-part-type="species" reg="kopepe">kopepe</tp:taxon-name-part></tp:taxon-name></italic> sp. n. <bold>A, B, F–I</bold><named-content xmlns:xlink="http://www.w3.org/1999/xlink" content-type="dwc:institutional_code" xlink:type="simple">NSMT</named-content>-Co 1613 <bold>C–E</bold><named-content xmlns:xlink="http://www.w3.org/1999/xlink" content-type="dwc:institutional_code" xlink:type="simple">NSMT</named-content>-Co 1616 <bold>A, B</bold> external view <bold>A</bold> whole living specimen of <italic><tp:taxon-name><tp:taxon-name-part taxon-name-part-type="genus" reg="Scolanthus">S.</tp:taxon-name-part><tp:taxon-name-part taxon-name-part-type="species" reg="kopepe">kopepe</tp:taxon-name-part></tp:taxon-name></italic><bold>B</bold> enlarged view of tentacular circle <bold>C–I</bold> internal view (histological section) <bold>C</bold> longitudinal section of tentacle <bold>D</bold> transverse section of tentacle <bold>E</bold> transverse section of actinopharynx <bold>F</bold> transverse section of filaments <bold>G</bold> enlarged view of mesentery <bold>H</bold> transverse section of nemathybome <bold>I</bold> longitudinal section of aboral end. Nemathybomes distributed up to the tip of aboral end. Abbreviations: a, actinopharynx; Ne, nemathybome; pm, parietal muscle; rm, retractor muscle; Te, tentacle; tlm, tentacular longitudinal muscle; Ts, testis. Scale bars: 5 mm (<bold>A</bold>); 1 mm (<bold>B</bold>); 500 µm (<bold>E, F, G, I</bold>); 100 µm (<bold>C, D, H, J</bold>).</p></caption><graphic xmlns:xlink="http://www.w3.org/1999/xlink" xlink:href="zookeys-794-001-g005.jpg" position="float" orientation="portrait" xlink:type="simple" id="oo_239601.jpg"/></fig><fig id="F6" position="float" orientation="portrait"><label>Figure 6.</label><caption><p>Schematic representation of tentacular and mesenterial arrangements. <bold>A</bold><italic><tp:taxon-name><tp:taxon-name-part taxon-name-part-type="genus" reg="Scolanthus">Scolanthus</tp:taxon-name-part><tp:taxon-name-part taxon-name-part-type="species" reg="armatus">armatus</tp:taxon-name-part></tp:taxon-name></italic> and <italic><tp:taxon-name><tp:taxon-name-part taxon-name-part-type="genus" reg="Scolanthus">S.</tp:taxon-name-part><tp:taxon-name-part taxon-name-part-type="species" reg="kopepe">kopepe</tp:taxon-name-part></tp:taxon-name></italic> sp. n. <bold>B</bold><italic><tp:taxon-name><tp:taxon-name-part taxon-name-part-type="genus" reg="Scolanthus">S.</tp:taxon-name-part><tp:taxon-name-part taxon-name-part-type="species" reg="ena">ena</tp:taxon-name-part></tp:taxon-name></italic> sp. n. <bold>C</bold><italic><tp:taxon-name><tp:taxon-name-part taxon-name-part-type="genus" reg="Scolanthus">S.</tp:taxon-name-part><tp:taxon-name-part taxon-name-part-type="species" reg="isei">isei</tp:taxon-name-part></tp:taxon-name></italic> sp. n. Abbreviations: a, actinopharynx; bw: body wall; dd, dorsal directive; dlm, dorso-lateral mesentery; mi, microcneme; rm, retractor muscle; vd, ventral directive; vlm, ventro-lateral directive. White circles indicate the locus of tentacles.</p></caption><graphic xmlns:xlink="http://www.w3.org/1999/xlink" xlink:href="zookeys-794-001-g006.jpg" position="float" orientation="portrait" xlink:type="simple" id="oo_239602.jpg"/></fig></tp:treatment-sec><tp:treatment-sec sec-type="distribution" id="SECID0EKLBG"><title>Distribution.</title><p>Chichijima Island, Ogasawara. Known only from the type locality.</p></tp:treatment-sec><tp:treatment-sec sec-type="etymology" id="SECID0EPLBG"><title>Etymology.</title><p>Most of the specimens were collected from Kopepe Coast. “Kopepe” is the name of the native people that used to live in the Ogasawara Islands, who had emigrated from the Gilbert Islands, now the Republic of Kiribati. The word “<tp:taxon-name><tp:taxon-name-part taxon-name-part-type="genus" reg="Scolanthus"/><tp:taxon-name-part taxon-name-part-type="species" reg="kopepe">kopepe</tp:taxon-name-part></tp:taxon-name>” is a noun in apposition. <bold>Origin of Japanese name</bold>: New Japanese name: <tp:taxon-name><tp:taxon-name-part taxon-name-part-type="genus" reg="Scolanthus"/><tp:taxon-name-part taxon-name-part-type="species" reg="kopepe">kopepe</tp:taxon-name-part></tp:taxon-name>-ashinashi-mushimodoki. “Kopepe” is originated from same coast.</p></tp:treatment-sec><tp:treatment-sec sec-type="remarks" id="SECID0EJMBG"><title>Remarks.</title><p>This species resembles not only <italic><tp:taxon-name><tp:taxon-name-part taxon-name-part-type="genus" reg="Scolanthus">Scolanthus</tp:taxon-name-part><tp:taxon-name-part taxon-name-part-type="species" reg="armatus">armatus</tp:taxon-name-part></tp:taxon-name></italic> but also <italic><tp:taxon-name><tp:taxon-name-part taxon-name-part-type="genus" reg="Scolanthus">S.</tp:taxon-name-part><tp:taxon-name-part taxon-name-part-type="species" reg="scamiti">scamiti</tp:taxon-name-part></tp:taxon-name></italic> Daly &amp; Ljubenkov, 2008, <italic><tp:taxon-name><tp:taxon-name-part taxon-name-part-type="genus" reg="Scolanthus">S.</tp:taxon-name-part><tp:taxon-name-part taxon-name-part-type="species" reg="triangulus">triangulus</tp:taxon-name-part></tp:taxon-name></italic> Daly &amp; Ljubenkov, 2008, <italic><tp:taxon-name><tp:taxon-name-part taxon-name-part-type="genus" reg="Scolanthus">S.</tp:taxon-name-part><tp:taxon-name-part taxon-name-part-type="species" reg="curacaoensis">curacaoensis</tp:taxon-name-part></tp:taxon-name></italic> (Pax, 1924), <italic><tp:taxon-name><tp:taxon-name-part taxon-name-part-type="genus" reg="Scolanthus">S.</tp:taxon-name-part><tp:taxon-name-part taxon-name-part-type="species" reg="nidarosiensis">nidarosiensis</tp:taxon-name-part></tp:taxon-name></italic> (Carlgren, 1942) and <italic><tp:taxon-name><tp:taxon-name-part taxon-name-part-type="genus" reg="Scolanthus">S.</tp:taxon-name-part><tp:taxon-name-part taxon-name-part-type="species" reg="callimorphus">callimorphus</tp:taxon-name-part></tp:taxon-name></italic> Gosse, 1853 in terms of having 16 tentacles (<xref ref-type="bibr" rid="B14">Gosse 1853</xref>, <xref ref-type="bibr" rid="B19">Manuel 1981</xref>, <xref ref-type="bibr" rid="B11">England 1987</xref>, <xref ref-type="bibr" rid="B9">Daly and Ljubenkov 2008</xref>). <italic><tp:taxon-name><tp:taxon-name-part taxon-name-part-type="genus" reg="Scolanthus">Scolanthus</tp:taxon-name-part><tp:taxon-name-part taxon-name-part-type="species" reg="kopepe">kopepe</tp:taxon-name-part></tp:taxon-name></italic> sp. n. is similar to <italic><tp:taxon-name><tp:taxon-name-part taxon-name-part-type="genus" reg="Scolanthus">S.</tp:taxon-name-part><tp:taxon-name-part taxon-name-part-type="species" reg="armatus">armatus</tp:taxon-name-part></tp:taxon-name></italic>, and both are found around the same island. <italic><tp:taxon-name><tp:taxon-name-part taxon-name-part-type="genus" reg="Scolanthus">Scolanthus</tp:taxon-name-part><tp:taxon-name-part taxon-name-part-type="species" reg="kopepe">kopepe</tp:taxon-name-part></tp:taxon-name></italic> sp. n., however, is morphologically distinguishable by several points as below: <italic><tp:taxon-name><tp:taxon-name-part taxon-name-part-type="genus" reg="Scolanthus">S.</tp:taxon-name-part><tp:taxon-name-part taxon-name-part-type="species" reg="kopepe">kopepe</tp:taxon-name-part></tp:taxon-name></italic> sp. n. is smaller than <italic><tp:taxon-name><tp:taxon-name-part taxon-name-part-type="genus" reg="Scolanthus">S.</tp:taxon-name-part><tp:taxon-name-part taxon-name-part-type="species" reg="armatus">armatus</tp:taxon-name-part></tp:taxon-name></italic>, one-third to a half in length and one-fifth to one-third in width (the specimen of <italic><tp:taxon-name><tp:taxon-name-part taxon-name-part-type="genus" reg="Scolanthus">S.</tp:taxon-name-part><tp:taxon-name-part taxon-name-part-type="species" reg="armatus">armatus</tp:taxon-name-part></tp:taxon-name></italic> is even far bigger than living <italic><tp:taxon-name><tp:taxon-name-part taxon-name-part-type="genus" reg="Scolanthus">S.</tp:taxon-name-part><tp:taxon-name-part taxon-name-part-type="species" reg="kopepe">kopepe</tp:taxon-name-part></tp:taxon-name></italic> sp. n.); <italic><tp:taxon-name><tp:taxon-name-part taxon-name-part-type="genus" reg="Scolanthus">S.</tp:taxon-name-part><tp:taxon-name-part taxon-name-part-type="species" reg="kopepe">kopepe</tp:taxon-name-part></tp:taxon-name></italic> sp. n. has brownish red stripe from ventral side to dorsal side on oral disk and white patch on capitated tentacle tip, both features are not present on <italic><tp:taxon-name><tp:taxon-name-part taxon-name-part-type="genus" reg="Scolanthus">S.</tp:taxon-name-part><tp:taxon-name-part taxon-name-part-type="species" reg="armatus">armatus</tp:taxon-name-part></tp:taxon-name></italic>; the number of muscular processes of both retractor muscles and parietal muscles of <italic><tp:taxon-name><tp:taxon-name-part taxon-name-part-type="genus" reg="Scolanthus">S.</tp:taxon-name-part><tp:taxon-name-part taxon-name-part-type="species" reg="kopepe">kopepe</tp:taxon-name-part></tp:taxon-name></italic> sp. n. are far fewer than those of <italic><tp:taxon-name><tp:taxon-name-part taxon-name-part-type="genus" reg="Scolanthus">S.</tp:taxon-name-part><tp:taxon-name-part taxon-name-part-type="species" reg="armatus">armatus</tp:taxon-name-part></tp:taxon-name></italic> (Figs <xref ref-type="fig" rid="F2">2G, H</xref>, <xref ref-type="fig" rid="F5">5E, G</xref>; <xref ref-type="bibr" rid="B11">England 1987</xref>); moreover, the <italic><tp:taxon-name><tp:taxon-name-part taxon-name-part-type="genus" reg="Scolanthus">S.</tp:taxon-name-part><tp:taxon-name-part taxon-name-part-type="species" reg="kopepe">kopepe</tp:taxon-name-part></tp:taxon-name></italic> sp. n. holotype has two types of basitrichs in the tentacles, actinopharynx and nemathybomes while <italic><tp:taxon-name><tp:taxon-name-part taxon-name-part-type="genus" reg="Scolanthus">S.</tp:taxon-name-part><tp:taxon-name-part taxon-name-part-type="species" reg="armatus">armatus</tp:taxon-name-part></tp:taxon-name></italic> has only one type (Table <xref ref-type="table" rid="T2">2</xref>). The body of <italic><tp:taxon-name><tp:taxon-name-part taxon-name-part-type="genus" reg="Scolanthus">S.</tp:taxon-name-part><tp:taxon-name-part taxon-name-part-type="species" reg="kopepe">kopepe</tp:taxon-name-part></tp:taxon-name></italic> sp. n. is slender and uniform in width (both in living and preserved specimens) while that of <italic><tp:taxon-name><tp:taxon-name-part taxon-name-part-type="genus" reg="Scolanthus">S.</tp:taxon-name-part><tp:taxon-name-part taxon-name-part-type="species" reg="scamiti">scamiti</tp:taxon-name-part></tp:taxon-name></italic> is stout and increasing in width toward to the aboral end (<xref ref-type="bibr" rid="B9">Daly and Ljubenkov 2008</xref>). Besides, the basitrichs in the nemathybomes of <italic><tp:taxon-name><tp:taxon-name-part taxon-name-part-type="genus" reg="Scolanthus">S.</tp:taxon-name-part><tp:taxon-name-part taxon-name-part-type="species" reg="kopepe">kopepe</tp:taxon-name-part></tp:taxon-name></italic> sp. n. are two types while those of <italic><tp:taxon-name><tp:taxon-name-part taxon-name-part-type="genus" reg="Scolanthus">S.</tp:taxon-name-part><tp:taxon-name-part taxon-name-part-type="species" reg="scamiti">scamiti</tp:taxon-name-part></tp:taxon-name></italic> are only one type (Table <xref ref-type="table" rid="T2">2</xref>). <italic><tp:taxon-name><tp:taxon-name-part taxon-name-part-type="genus" reg="Scolanthus">Scolanthus</tp:taxon-name-part><tp:taxon-name-part taxon-name-part-type="species" reg="kopepe">kopepe</tp:taxon-name-part></tp:taxon-name></italic> sp. n. is 15–25 mm in body length while <italic><tp:taxon-name><tp:taxon-name-part taxon-name-part-type="genus" reg="Scolanthus">S.</tp:taxon-name-part><tp:taxon-name-part taxon-name-part-type="species" reg="triangulus">triangulus</tp:taxon-name-part></tp:taxon-name></italic> has a maximum body length of 11 mm (<xref ref-type="bibr" rid="B9">Daly and Ljubenkov 2008</xref>), smaller than <italic><tp:taxon-name><tp:taxon-name-part taxon-name-part-type="genus" reg="Scolanthus">S.</tp:taxon-name-part><tp:taxon-name-part taxon-name-part-type="species" reg="kopepe">kopepe</tp:taxon-name-part></tp:taxon-name></italic> sp. n. Furthermore, basitrichs of <italic><tp:taxon-name><tp:taxon-name-part taxon-name-part-type="genus" reg="Scolanthus">S.</tp:taxon-name-part><tp:taxon-name-part taxon-name-part-type="species" reg="triangulus">triangulus</tp:taxon-name-part></tp:taxon-name></italic> are over 63 µm (<xref ref-type="bibr" rid="B9">Daly and Ljubenkov 2008</xref>; table 3), larger than both types of basitrichs of <italic><tp:taxon-name><tp:taxon-name-part taxon-name-part-type="genus" reg="Scolanthus">S.</tp:taxon-name-part><tp:taxon-name-part taxon-name-part-type="species" reg="kopepe">kopepe</tp:taxon-name-part></tp:taxon-name></italic> sp. n. Basitrichs in the nemathybomes of <italic><tp:taxon-name><tp:taxon-name-part taxon-name-part-type="genus" reg="Scolanthus">S.</tp:taxon-name-part><tp:taxon-name-part taxon-name-part-type="species" reg="callimorphus">callimorphus</tp:taxon-name-part></tp:taxon-name></italic> are of only one type and are over 60 µm in length (<xref ref-type="bibr" rid="B19">Manuel 1981</xref>, p 265), while <italic><tp:taxon-name><tp:taxon-name-part taxon-name-part-type="genus" reg="Scolanthus">S.</tp:taxon-name-part><tp:taxon-name-part taxon-name-part-type="species" reg="kopepe">kopepe</tp:taxon-name-part></tp:taxon-name></italic> sp. n. has two types of basitrichs in the nemathybomes and both of them are less than 60 µm in length. <italic><tp:taxon-name><tp:taxon-name-part taxon-name-part-type="genus" reg="Scolanthus">Scolanthus</tp:taxon-name-part><tp:taxon-name-part taxon-name-part-type="species" reg="curacaoensis">curacaoensis</tp:taxon-name-part></tp:taxon-name></italic> has far larger body, 45 mm in length (<xref ref-type="bibr" rid="B22">Pax 1924</xref>), and has a well-developed, circumscribed retractor muscle and rounded distinct parietal muscle (<xref ref-type="bibr" rid="B22">Pax 1924</xref>; Figs <xref ref-type="fig" rid="F4">4</xref>, <xref ref-type="fig" rid="F5">5</xref>) while <italic><tp:taxon-name><tp:taxon-name-part taxon-name-part-type="genus" reg="Scolanthus">S.</tp:taxon-name-part><tp:taxon-name-part taxon-name-part-type="species" reg="kopepe">kopepe</tp:taxon-name-part></tp:taxon-name></italic> sp. n. has diffused and undeveloped retractor and indistinct parietal muscle. <italic><tp:taxon-name><tp:taxon-name-part taxon-name-part-type="genus" reg="Scolanthus">Scolanthus</tp:taxon-name-part><tp:taxon-name-part taxon-name-part-type="species" reg="nidarosiensis">nidarosiensis</tp:taxon-name-part></tp:taxon-name></italic> lives in the deep sea of a cold region (125–150 m depth of Norway; <xref ref-type="bibr" rid="B5">Carlgren 1942</xref>) in contrast to <italic><tp:taxon-name><tp:taxon-name-part taxon-name-part-type="genus" reg="Scolanthus">S.</tp:taxon-name-part><tp:taxon-name-part taxon-name-part-type="species" reg="kopepe">kopepe</tp:taxon-name-part></tp:taxon-name></italic> sp. n., which lives in shallow waters in the subtropical region. The retractor muscles of <italic><tp:taxon-name><tp:taxon-name-part taxon-name-part-type="genus" reg="Scolanthus">S.</tp:taxon-name-part><tp:taxon-name-part taxon-name-part-type="species" reg="nidarosiensis">nidarosiensis</tp:taxon-name-part></tp:taxon-name></italic> are well developed and muscle processes were obviously branching (<xref ref-type="bibr" rid="B5">Carlgren 1942</xref>; fig. 71) while those of <italic><tp:taxon-name><tp:taxon-name-part taxon-name-part-type="genus" reg="Scolanthus">S.</tp:taxon-name-part><tp:taxon-name-part taxon-name-part-type="species" reg="kopepe">kopepe</tp:taxon-name-part></tp:taxon-name></italic> sp. n. are far less developed with simple processes. Moreover, nemathybomes of <italic><tp:taxon-name><tp:taxon-name-part taxon-name-part-type="genus" reg="Scolanthus">S.</tp:taxon-name-part><tp:taxon-name-part taxon-name-part-type="species" reg="nidarosiensis">nidarosiensis</tp:taxon-name-part></tp:taxon-name></italic> contain longer basitrichs than the large basitrichs of <italic><tp:taxon-name><tp:taxon-name-part taxon-name-part-type="genus" reg="Scolanthus">S.</tp:taxon-name-part><tp:taxon-name-part taxon-name-part-type="species" reg="kopepe">kopepe</tp:taxon-name-part></tp:taxon-name></italic> sp. n., and <italic><tp:taxon-name><tp:taxon-name-part taxon-name-part-type="genus" reg="Scolanthus">S.</tp:taxon-name-part><tp:taxon-name-part taxon-name-part-type="species" reg="nidarosiensis">nidarosiensis</tp:taxon-name-part></tp:taxon-name></italic> has only one type of basitrich (<xref ref-type="bibr" rid="B5">Carlgren 1942</xref>) while <italic><tp:taxon-name><tp:taxon-name-part taxon-name-part-type="genus" reg="Scolanthus">S.</tp:taxon-name-part><tp:taxon-name-part taxon-name-part-type="species" reg="kopepe">kopepe</tp:taxon-name-part></tp:taxon-name></italic> sp. n. has two types of basitrichs.</p><p><italic><tp:taxon-name><tp:taxon-name-part taxon-name-part-type="genus" reg="Scolanthus">Scolanthus</tp:taxon-name-part><tp:taxon-name-part taxon-name-part-type="species" reg="kopepe">kopepe</tp:taxon-name-part></tp:taxon-name></italic> sp. n. usually lives in coral sand, and prefers dark environments under large rocks.</p><fig id="F7" position="float" orientation="portrait"><label>Figure 7.</label><caption><p>Cnidae of <italic><tp:taxon-name><tp:taxon-name-part taxon-name-part-type="genus" reg="Scolanthus">Scolanthus</tp:taxon-name-part></tp:taxon-name></italic> species. <bold>A–E</bold><italic><tp:taxon-name><tp:taxon-name-part taxon-name-part-type="genus" reg="Scolanthus">S.</tp:taxon-name-part><tp:taxon-name-part taxon-name-part-type="species" reg="armatus">armatus</tp:taxon-name-part></tp:taxon-name></italic> (<named-content xmlns:xlink="http://www.w3.org/1999/xlink" content-type="dwc:institutional_code" xlink:type="simple">NSMT</named-content>-Co 1609) <bold>A1</bold> spirocyst in tentacle <bold>A2</bold> basitrich in tentacle <bold>B1</bold> basitrich in actinopharynx <bold>B2</bold> microbasic <italic>b</italic>- mastigophore in actinopharynx <bold>C</bold> basitrich in nemathybome <bold>D</bold> basitrich in column <bold>E1</bold> small basitrich in filament <bold>E2</bold> large basitrich in filament <bold>E3</bold> microbasic <italic>b</italic>- mastigophore in filament <bold>F–I</bold><italic><tp:taxon-name><tp:taxon-name-part taxon-name-part-type="genus" reg="Scolanthus">S.</tp:taxon-name-part><tp:taxon-name-part taxon-name-part-type="species" reg="ena">ena</tp:taxon-name-part></tp:taxon-name></italic> sp. n. (<named-content xmlns:xlink="http://www.w3.org/1999/xlink" content-type="dwc:institutional_code" xlink:type="simple">NSMT</named-content>-Co 1610) <bold>F1</bold> spirocyst in tentacle <bold>F2</bold> basitrich in tentacle <bold>G1</bold> basitrich in actinopharynx <bold>G2</bold> microbasic <italic>p</italic>- mastigophore in actinopharynx <bold>H1</bold> small basitrich in nemathybome <bold>H2</bold> large basitrich in nemathybome <bold>I1</bold> basitrich in filament <bold>I2</bold> microbasic <italic>b</italic>- mastigophore in filament <bold>I3</bold> microbasic <italic>p</italic>- mastigophore in filament <bold>J–M</bold><italic><tp:taxon-name><tp:taxon-name-part taxon-name-part-type="genus" reg="Scolanthus">S.</tp:taxon-name-part><tp:taxon-name-part taxon-name-part-type="species" reg="isei">isei</tp:taxon-name-part></tp:taxon-name></italic> sp. n. (<named-content xmlns:xlink="http://www.w3.org/1999/xlink" content-type="dwc:institutional_code" xlink:type="simple">NSMT</named-content>-Co 1611) <bold>J1</bold> spirocyst in tentacle <bold>J2</bold> small basitrich in tentacle <bold>J3</bold> large basitrich in tentacle <bold>K1</bold> basitrich in actinopharynx <bold>K2</bold> microbasic <italic>b</italic>- mastigophore in actinopharynx <bold>L1</bold> small basitrich in nemathybome <bold>L2</bold> large basitrich in regular tentacles <bold>M1</bold> small basitrich in filament <bold>M2</bold> large basitrich in filament <bold>M3</bold> microbasic <italic>p</italic>- mastigophore in filament <bold>N–R</bold><italic><tp:taxon-name><tp:taxon-name-part taxon-name-part-type="genus" reg="Scolanthus">S.</tp:taxon-name-part><tp:taxon-name-part taxon-name-part-type="species" reg="kopepe">kopepe</tp:taxon-name-part></tp:taxon-name></italic> sp. n. (<named-content xmlns:xlink="http://www.w3.org/1999/xlink" content-type="dwc:institutional_code" xlink:type="simple">NSMT</named-content>-Co 1614) <bold>N1</bold> spirocyst in tentacle <bold>N2</bold> small basitrich in tentacle <bold>N3</bold> large basitrich in tentacle <bold>O1</bold> small basitrich in actinopharynx <bold>O2</bold> large basitrich in actinopharynx <bold>P1</bold> small basitrich in nemathybome <bold>P2</bold> small basitrich in nemathybome <bold>Q</bold> basitrich in column <bold>R1</bold> basitrich in filament <bold>R2</bold> microbasic <italic>b</italic>- mastigophore in filament.</p></caption><graphic xmlns:xlink="http://www.w3.org/1999/xlink" xlink:href="zookeys-794-001-g007.jpg" position="float" orientation="portrait" xlink:type="simple" id="oo_239603.jpg"/></fig><table-wrap id="T2" position="float" orientation="portrait"><label>Table 2.</label><caption><p>Cnidae of four Japanese <italic><tp:taxon-name><tp:taxon-name-part taxon-name-part-type="genus" reg="Scolanthus">Scolanthus</tp:taxon-name-part></tp:taxon-name></italic> species. –absent. n = number of observed cnidae. <bold>A</bold>–<bold>R</bold> indicate figures of each kind of cnidae in Figure <xref ref-type="fig" rid="F7">7</xref>.</p></caption><table id="TID0EKCAG" rules="all"><tbody><tr><th rowspan="1" colspan="1"/><th rowspan="3" colspan="1">Fig</th><th rowspan="1" colspan="4">
                        <italic><tp:taxon-name>
                            <tp:taxon-name-part taxon-name-part-type="genus" reg="Scolanthus">Scolanthus</tp:taxon-name-part>
                            <tp:taxon-name-part taxon-name-part-type="species" reg="armatus">armatus</tp:taxon-name-part>
                          </tp:taxon-name></italic>
                      </th><th rowspan="3" colspan="1">Fig</th><th rowspan="1" colspan="4"><italic><tp:taxon-name><tp:taxon-name-part taxon-name-part-type="genus" reg="Scolanthus">S.</tp:taxon-name-part><tp:taxon-name-part taxon-name-part-type="species" reg="ena">ena</tp:taxon-name-part></tp:taxon-name></italic> sp. n.</th><th rowspan="3" colspan="1">Fig</th><th rowspan="1" colspan="4"><italic><tp:taxon-name><tp:taxon-name-part taxon-name-part-type="genus" reg="Scolanthus">S.</tp:taxon-name-part><tp:taxon-name-part taxon-name-part-type="species" reg="isei">isei</tp:taxon-name-part></tp:taxon-name></italic> sp. n.</th><th rowspan="3" colspan="1">Fig</th><th rowspan="1" colspan="4"><italic><tp:taxon-name><tp:taxon-name-part taxon-name-part-type="genus" reg="Scolanthus">S.</tp:taxon-name-part><tp:taxon-name-part taxon-name-part-type="species" reg="kopepe">kopepe</tp:taxon-name-part></tp:taxon-name></italic> sp. n.</th></tr><tr><th rowspan="1" colspan="1">(specimen)</th><th rowspan="1" colspan="4"><named-content xmlns:xlink="http://www.w3.org/1999/xlink" content-type="dwc:institutional_code" xlink:type="simple">NSMT</named-content>–Co 1609</th><th rowspan="1" colspan="4"><named-content xmlns:xlink="http://www.w3.org/1999/xlink" content-type="dwc:institutional_code" xlink:type="simple">NSMT</named-content>–Co 1610</th><th rowspan="1" colspan="4"><named-content xmlns:xlink="http://www.w3.org/1999/xlink" content-type="dwc:institutional_code" xlink:type="simple">NSMT</named-content>–Co 1611</th><th rowspan="1" colspan="4"><named-content xmlns:xlink="http://www.w3.org/1999/xlink" content-type="dwc:institutional_code" xlink:type="simple">NSMT</named-content>–Co 1614</th></tr><tr><th rowspan="1" colspan="1"/><th rowspan="1" colspan="3">Length × Width (µm)</th><th rowspan="1" colspan="1">n</th><th rowspan="1" colspan="3">Length × Width (µm)</th><th rowspan="1" colspan="1">n</th><th rowspan="1" colspan="3">Length × Width (µm)</th><th rowspan="1" colspan="1">n</th><th rowspan="1" colspan="3">Length × Width (µm)</th><th rowspan="1" colspan="1">n</th></tr><tr><td rowspan="1" colspan="21">
                        <bold>Tentacle</bold>
                      </td></tr><tr><td rowspan="1" colspan="1">Spirocysts</td><td rowspan="3" colspan="1">A</td><td rowspan="1" colspan="1">11.79–20.69 × 1.74–3.70</td><td rowspan="1" colspan="1">17.02 × 2.56</td><td rowspan="1" colspan="1">2.11 × 0.37</td><td rowspan="1" colspan="1">45</td><td rowspan="3" colspan="1">F</td><td rowspan="1" colspan="1">11.15–20.90 × 2.11–3.21</td><td rowspan="1" colspan="1">15.57 × 2.62</td><td rowspan="1" colspan="1">2.00 × 0.27</td><td rowspan="1" colspan="1">53</td><td rowspan="3" colspan="1">J</td><td rowspan="1" colspan="1">10.99–16.03 × 2.35–3.76</td><td rowspan="1" colspan="1">13.52 × 3.13</td><td rowspan="1" colspan="1">1.19 × 0.35</td><td rowspan="1" colspan="1">40</td><td rowspan="2" colspan="1">O</td><td rowspan="1" colspan="1">10.40–18.29 × 1.55–2.80</td><td rowspan="1" colspan="1">14.99 × 2.08</td><td rowspan="1" colspan="1">2.08 × 0.29</td><td rowspan="1" colspan="1">47</td></tr><tr><td rowspan="2" colspan="1">Basitrichs</td><td rowspan="2" colspan="1">13.05–54.36 × 2.70–5.25</td><td rowspan="2" colspan="1">32.65 × 3.58</td><td rowspan="2" colspan="1">13.69 × 0.47</td><td rowspan="2" colspan="1">71</td><td rowspan="2" colspan="1">21.19–38.34 × 2.37–3.51</td><td rowspan="2" colspan="1">31.38 × 2.97</td><td rowspan="2" colspan="1">2.88 × 0.25</td><td rowspan="2" colspan="1">62</td><td rowspan="1" colspan="1">small 10.05–12.97 × 1.82–2.77</td><td rowspan="1" colspan="1">11.58 × 2.33</td><td rowspan="1" colspan="1">0.70 × 0.31</td><td rowspan="1" colspan="1">22</td><td rowspan="1" colspan="1">small 11.29–17.27 × 2.80–4.10</td><td rowspan="1" colspan="1">14.69 × 3.39</td><td rowspan="1" colspan="1">1.66 × 0.35</td><td rowspan="1" colspan="1">35</td></tr><tr><td rowspan="1" colspan="1">large 19.10–26.60 × 3.04–4.52</td><td rowspan="1" colspan="1">22.54 × 3.71</td><td rowspan="1" colspan="1">1.64 × 0.33</td><td rowspan="1" colspan="1">59</td><td rowspan="1" colspan="1"/><td rowspan="1" colspan="1">large 31.91–55.17 × 2.70–4.92</td><td rowspan="1" colspan="1">45.82 × 3.97</td><td rowspan="1" colspan="1">5.67 × 0.46</td><td rowspan="1" colspan="1">73</td></tr><tr><td rowspan="1" colspan="21">
                        <bold>Actinopharynx</bold>
                      </td></tr><tr><td rowspan="2" colspan="1">Basitrichs</td><td rowspan="4" colspan="1">B</td><td rowspan="2" colspan="1">19.44–39.57 × 2.67–4.75</td><td rowspan="2" colspan="1">29.10 × 3.57</td><td rowspan="2" colspan="1">4.30 × 0.51</td><td rowspan="2" colspan="1">40</td><td rowspan="4" colspan="1">G</td><td rowspan="1" colspan="1">small 22.55–26.92 × 2.39–2.77</td><td rowspan="1" colspan="1">24.74 × 2.58</td><td rowspan="1" colspan="1">5.27 × 0.70</td><td rowspan="1" colspan="1">2</td><td rowspan="4" colspan="1">K</td><td rowspan="2" colspan="1">21.91–39.78 × 3.06–4.65</td><td rowspan="2" colspan="1">32.01 × 3.93</td><td rowspan="2" colspan="1">4.79 × 0.42</td><td rowspan="2" colspan="1">55</td><td rowspan="4" colspan="1">P</td><td rowspan="1" colspan="1">small 14.94–28.33 × 2.32–3.77</td><td rowspan="1" colspan="1">20.27 × 3.13</td><td rowspan="1" colspan="1">1.80 × 0.35</td><td rowspan="1" colspan="1">22</td></tr><tr><td rowspan="1" colspan="1">large 37.46–51.19 × 2.95–4.62</td><td rowspan="1" colspan="1">43.98 × 3.90</td><td rowspan="1" colspan="1">3.12 × 0.32</td><td rowspan="1" colspan="1">65</td><td rowspan="1" colspan="1">large 33.75–46.69 × 3.14–4.61</td><td rowspan="1" colspan="1">39.83 × 3.88</td><td rowspan="1" colspan="1">2.97 × 0.33</td><td rowspan="1" colspan="1">38</td></tr><tr><td rowspan="1" colspan="1">Microbasic <italic>b</italic>–mastigophores</td><td rowspan="1" colspan="1">22.17–34.53 × 3.48–5.19</td><td rowspan="1" colspan="1">28.32 × 4.09</td><td rowspan="1" colspan="1">2.81 × 0.40</td><td rowspan="1" colspan="1">42</td><td rowspan="1" colspan="1">–</td><td rowspan="1" colspan="1">–</td><td rowspan="1" colspan="1">–</td><td rowspan="1" colspan="1">–</td><td rowspan="1" colspan="1">25.14–38.09 × 4.24–6.43</td><td rowspan="1" colspan="1">31.02 × 5.45</td><td rowspan="1" colspan="1">2.85 × 0.41</td><td rowspan="1" colspan="1">49</td><td rowspan="1" colspan="1">–</td><td rowspan="1" colspan="1">–</td><td rowspan="1" colspan="1">–</td><td rowspan="1" colspan="1">–</td></tr><tr><td rowspan="1" colspan="1">Microbasic <italic>p</italic>–mastigophores</td><td rowspan="1" colspan="1">–</td><td rowspan="1" colspan="1">–</td><td rowspan="1" colspan="1">–</td><td rowspan="1" colspan="1">–</td><td rowspan="1" colspan="1">21.67–30.55 × 4.94–6.93</td><td rowspan="1" colspan="1">27.16 × 5.68</td><td rowspan="1" colspan="1">1.69 × 0.50</td><td rowspan="1" colspan="1">22</td><td rowspan="1" colspan="1">–</td><td rowspan="1" colspan="1">–</td><td rowspan="1" colspan="1">–</td><td rowspan="1" colspan="1">–</td><td rowspan="1" colspan="1">–</td><td rowspan="1" colspan="1">–</td><td rowspan="1" colspan="1">–</td><td rowspan="1" colspan="1">–</td></tr><tr><td rowspan="1" colspan="21">
                        <bold>Nemathybome</bold>
                      </td></tr><tr><td rowspan="2" colspan="1">Basitrichs</td><td rowspan="2" colspan="1">C</td><td rowspan="2" colspan="1">36.20–62.95 × 3.41–5.80</td><td rowspan="2" colspan="1">52.02 × 4.69</td><td rowspan="2" colspan="1">7.15 × 0.56</td><td rowspan="2" colspan="1">54</td><td rowspan="2" colspan="1">H</td><td rowspan="1" colspan="1">small 9.74–15.15 × 2.20–3.05</td><td rowspan="1" colspan="1">12.07 × 2.53</td><td rowspan="1" colspan="1">1.38 × 0.23</td><td rowspan="1" colspan="1">16</td><td rowspan="2" colspan="1">L</td><td rowspan="1" colspan="1">small 9.68–12.35 × 1.96–3.23</td><td rowspan="1" colspan="1">11.02 × 2.40</td><td rowspan="1" colspan="1">1.34 × 0.36</td><td rowspan="1" colspan="1">5</td><td rowspan="2" colspan="1">Q</td><td rowspan="1" colspan="1">small 18.89–24.97 × 2.67–4.33</td><td rowspan="1" colspan="1">21.30 × 3.61</td><td rowspan="1" colspan="1">1.72 × 0.35</td><td rowspan="1" colspan="1">21</td></tr><tr><td rowspan="1" colspan="1">large 63.93–105.59 × 3.41–5.40</td><td rowspan="1" colspan="1">83.26 × 4.26</td><td rowspan="1" colspan="1">7.85 × 0.39</td><td rowspan="1" colspan="1">47</td><td rowspan="1" colspan="1">large 62.84–84.98 × 3.76–6.16</td><td rowspan="1" colspan="1">73.91 × 4.87</td><td rowspan="1" colspan="1">9.76 × 0.60</td><td rowspan="1" colspan="1">52</td><td rowspan="1" colspan="1">large 29.79–58.01 × 2.80–5.20</td><td rowspan="1" colspan="1">44.81 × 4.45</td><td rowspan="1" colspan="1">7.41 × 0.49</td><td rowspan="1" colspan="1">56</td></tr><tr><td rowspan="1" colspan="21">
                        <bold>Column</bold>
                      </td></tr><tr><td rowspan="1" colspan="1">Basitrichs</td><td rowspan="1" colspan="1">D</td><td rowspan="1" colspan="1">10.47–49.97 × 2.76–5.00</td><td rowspan="1" colspan="1">18.16 × 3.56</td><td rowspan="1" colspan="1">10.93 × 0.59</td><td rowspan="1" colspan="1">21</td><td rowspan="1" colspan="1">–</td><td rowspan="1" colspan="1">–</td><td rowspan="1" colspan="1">–</td><td rowspan="1" colspan="1">–</td><td rowspan="1" colspan="1">–</td><td rowspan="1" colspan="1"/><td rowspan="1" colspan="1">–</td><td rowspan="1" colspan="1">–</td><td rowspan="1" colspan="1">–</td><td rowspan="1" colspan="1">–</td><td rowspan="1" colspan="1">R</td><td rowspan="1" colspan="1">14.28–50.47 × 3.90–4.15</td><td rowspan="1" colspan="1">39.57 × 4.69</td><td rowspan="1" colspan="1">8.26 × 0.55</td><td rowspan="1" colspan="1">31</td></tr><tr><td rowspan="1" colspan="21">
                        <bold>Filament</bold>
                      </td></tr><tr><td rowspan="2" colspan="1">Basitrichs</td><td rowspan="4" colspan="1">E</td><td rowspan="1" colspan="1">small 31.29–43.01 × 3.48–5.43</td><td rowspan="1" colspan="1">37.17 × 4.37</td><td rowspan="1" colspan="1">2.90 × 0.36</td><td rowspan="1" colspan="1">70</td><td rowspan="4" colspan="1">I</td><td rowspan="2" colspan="1">33.37–45.48 × 3.72–5.56</td><td rowspan="2" colspan="1">38.12 × 4.63</td><td rowspan="2" colspan="1">2.78 × 0.48</td><td rowspan="2" colspan="1">34</td><td rowspan="4" colspan="1">M</td><td rowspan="1" colspan="1">small 18.18–26.59 × 2.28–3.61</td><td rowspan="1" colspan="1">21.68 × 3.02</td><td rowspan="1" colspan="1">2.32 × 0.36</td><td rowspan="1" colspan="1">21</td><td rowspan="4" colspan="1">S</td><td rowspan="2" colspan="1">19.57–29.72 × 2.70–4.25</td><td rowspan="2" colspan="1">23.32 × 3.60</td><td rowspan="2" colspan="1">2.11 × 0.31</td><td rowspan="2" colspan="1">66</td></tr><tr><td rowspan="1" colspan="1">large 95.62–114.46 × 2.67–4.16</td><td rowspan="1" colspan="1">102.12 × 3.64</td><td rowspan="1" colspan="1">8.28 × 0.69</td><td rowspan="1" colspan="1">3</td><td rowspan="1" colspan="1">large 38.66–49.82 × 4.56–6.65</td><td rowspan="1" colspan="1">44.45 × 5.60</td><td rowspan="1" colspan="1">2.50 × 0.52</td><td rowspan="1" colspan="1">41</td></tr><tr><td rowspan="1" colspan="1">Microbasic <italic>b</italic>–mastigophores</td><td rowspan="1" colspan="1">33.80–45.69 × 5.21–7.90</td><td rowspan="1" colspan="1">43.19 × 6.54</td><td rowspan="1" colspan="1">2.14 × 0.71</td><td rowspan="1" colspan="1">21</td><td rowspan="1" colspan="1">34.26–39.98 × 5.11–6.55</td><td rowspan="1" colspan="1">36.85 × 5.80</td><td rowspan="1" colspan="1">1.91 × 0.46</td><td rowspan="1" colspan="1">12</td><td rowspan="1" colspan="1">–</td><td rowspan="1" colspan="1">–</td><td rowspan="1" colspan="1">–</td><td rowspan="1" colspan="1">–</td><td rowspan="1" colspan="1">32.30–39.62 × 5.24–7.77</td><td rowspan="1" colspan="1">35.88 × 6.22</td><td rowspan="1" colspan="1">1.68 × 0.51</td><td rowspan="1" colspan="1">57</td></tr><tr><td rowspan="1" colspan="1">Microbasic <italic>p</italic>–mastigophores</td><td rowspan="1" colspan="1">–</td><td rowspan="1" colspan="1">–</td><td rowspan="1" colspan="1">–</td><td rowspan="1" colspan="1">–</td><td rowspan="1" colspan="1">23.49–29.63 × 5.69–7.73</td><td rowspan="1" colspan="1">27.44 × 6.30</td><td rowspan="1" colspan="1">1.80 × 0.58</td><td rowspan="1" colspan="1">9</td><td rowspan="1" colspan="1">31.88–33.97 × 5.20–6.12</td><td rowspan="1" colspan="1">33.03 × 5.63</td><td rowspan="1" colspan="1">0.70 × 0.36</td><td rowspan="1" colspan="1">5</td><td rowspan="1" colspan="1">–</td><td rowspan="1" colspan="1">–</td><td rowspan="1" colspan="1">–</td><td rowspan="1" colspan="1">–</td></tr></tbody></table></table-wrap></tp:treatment-sec><tp:treatment-sec><!--Section generated to contain objects referenced in tp:taxon-treatment.--><fig id="F1" position="float" orientation="portrait"><label>Figure 1.</label><caption><p>Sampling localities of <italic><tp:taxon-name><tp:taxon-name-part taxon-name-part-type="genus" reg="Scolanthus">Scolanthus</tp:taxon-name-part></tp:taxon-name></italic> specimens in this study. <bold>A</bold> Chichijima Island, Ogasawara Islands, Tokyo Metropolis <bold>1</bold> Miyanohama Coast <bold>2</bold> Seihyo Coast <bold>3</bold> Kopepe Coast <bold>B</bold> central Honshu <bold>1</bold> Ena Bay, Kanagawa Prefecture <bold>2</bold> Sugashima Island, Mie Prefecture.</p></caption><graphic xmlns:xlink="http://www.w3.org/1999/xlink" xlink:href="zookeys-794-001-g001.jpg" position="float" orientation="portrait" xlink:type="simple" id="oo_239597.jpg"/></fig><fig id="F3" position="float" orientation="portrait"><label>Figure 3.</label><caption><p>External and internal views of <italic><tp:taxon-name><tp:taxon-name-part taxon-name-part-type="genus" reg="Scolanthus">Scolanthus</tp:taxon-name-part><tp:taxon-name-part taxon-name-part-type="species" reg="ena">ena</tp:taxon-name-part></tp:taxon-name></italic> sp. n. (<named-content xmlns:xlink="http://www.w3.org/1999/xlink" content-type="dwc:institutional_code" xlink:type="simple">NSMT</named-content>-Co 1610)<bold>. A</bold> External view Whole living specimen of <italic><tp:taxon-name><tp:taxon-name-part taxon-name-part-type="genus" reg="Scolanthus">S.</tp:taxon-name-part><tp:taxon-name-part taxon-name-part-type="species" reg="ena">ena</tp:taxon-name-part></tp:taxon-name></italic><bold>B–H</bold> internal view <bold>B</bold> longitudinal section of distal end <bold>C</bold> transverse section of tentacle <bold>D</bold> longitudinal section of tentacle <bold>E</bold> transverse section of actinopharynx <bold>F</bold> enlarged view of mesentery <bold>G</bold> transverse section of nemathybome <bold>H</bold> longitudinal section of aboral end. Nemathybomes distributed up to aboral end. Abbreviations: a, actinopharynx; Ne, nemathybome; pm, parietal muscle; rm, retractor muscle; tcm, tentacular circular muscle; Te, tentacle; tlm, tentacular longitudinal muscle; Ts, testis. Scale bars: 5 mm (<bold>A</bold>); 1 mm (<bold>B</bold>); 500 µm (<bold>E, F, H</bold>); 100 µm (<bold>C, D, G</bold>).</p></caption><graphic xmlns:xlink="http://www.w3.org/1999/xlink" xlink:href="zookeys-794-001-g003.jpg" position="float" orientation="portrait" xlink:type="simple" id="oo_239599.jpg"/></fig><fig id="F4" position="float" orientation="portrait"><label>Figure 4.</label><caption><p>External and internal views of <italic><tp:taxon-name><tp:taxon-name-part taxon-name-part-type="genus" reg="Scolanthus">Scolanthus</tp:taxon-name-part><tp:taxon-name-part taxon-name-part-type="species" reg="isei">isei</tp:taxon-name-part></tp:taxon-name></italic> sp. n. (<named-content xmlns:xlink="http://www.w3.org/1999/xlink" content-type="dwc:institutional_code" xlink:type="simple">NSMT</named-content>-Co 1611)<bold>. A, B</bold> External view <bold>A</bold> whole preserved specimen of <italic><tp:taxon-name><tp:taxon-name-part taxon-name-part-type="genus" reg="Scolanthus">S.</tp:taxon-name-part><tp:taxon-name-part taxon-name-part-type="species" reg="isei">isei</tp:taxon-name-part></tp:taxon-name></italic><bold>B</bold> view of tentacular circle of living specimen <bold>C–J</bold> internal view (histological section) <bold>C</bold> longitudinal section of tentacle <bold>D</bold> transverse section of tentacle <bold>E</bold> longitudinal section of oral end <bold>F</bold> transverse section of actinopharynx (half of body) <bold>G</bold> enlarged view of mesentery <bold>H</bold> enlarged view of gonad. Several matured oocytes contained <bold>I</bold> densely distributed nemathybomes <bold>J</bold> enlarged view of transverse section of nemathybome. Abbreviations: a, actinopharynx; Ne, nemathybome; Oo, oocyte; Ov, ovary; pm, parietal muscle; rm, retractor muscle; Te, tentacle; TP, trichome-like structure on periderm. Scale bars: 5 mm (<bold>A, B</bold>); 500 µm (<bold>E, F, G, I</bold>); 100 µm(<bold>C, D, H, J</bold>).</p></caption><graphic xmlns:xlink="http://www.w3.org/1999/xlink" xlink:href="zookeys-794-001-g004.jpg" position="float" orientation="portrait" xlink:type="simple" id="oo_239600.jpg"/></fig><fig id="F2" position="float" orientation="portrait"><label>Figure 2.</label><caption><p>External and internal views of <italic><tp:taxon-name><tp:taxon-name-part taxon-name-part-type="genus" reg="Scolanthus">Scolanthus</tp:taxon-name-part><tp:taxon-name-part taxon-name-part-type="species" reg="armatus">armatus</tp:taxon-name-part></tp:taxon-name></italic> (<named-content xmlns:xlink="http://www.w3.org/1999/xlink" content-type="dwc:institutional_code" xlink:type="simple">NSMT</named-content>-Co 1609). External views (<bold>A, B</bold>) and internal histological sections (<bold>C–I</bold>). <bold>A</bold> Whole living specimen of <italic><tp:taxon-name><tp:taxon-name-part taxon-name-part-type="genus" reg="Scolanthus">S.</tp:taxon-name-part><tp:taxon-name-part taxon-name-part-type="species" reg="armatus">armatus</tp:taxon-name-part></tp:taxon-name></italic>. The periderm of aboral end was stripped off while the sampling <bold>B</bold> enlarged view of most distal part <bold>C</bold> longitudinal section of oral end <bold>D</bold> longitudinal section of a tentacle <bold>E</bold> transverse section of a tentacle <bold>F</bold> transverse section of actinopharynx of the longitudinal half of body <bold>G</bold> transverse section of mesentery <bold>H</bold> transverse section of filaments <bold>I</bold> longitudinal section of aboral end. Nemathybomes distributed up to the tip of aboral end. Abbreviations: a, actinopharynx; Ne, nemathybome; pm, parietal muscle; rm, retractor muscle; Te, tentacle; tlm, tentacular longitudinal muscle; Ts, testis. Scale bars: 5 mm (<bold>A</bold>); 1 mm (<bold>B</bold>); 500 µm (<bold>C, F, H, I</bold>); 100 µm (<bold>D, E, G</bold>).</p></caption><graphic xmlns:xlink="http://www.w3.org/1999/xlink" xlink:href="zookeys-794-001-g002.jpg" position="float" orientation="portrait" xlink:type="simple" id="oo_239598.jpg"/></fig></tp:treatment-sec><ref-list><ref id="B14"><mixed-citation xmlns:xlink="http://www.w3.org/1999/xlink" xlink:type="simple"><person-group><name name-style="western"><surname>Gosse</surname><given-names>PH</given-names></name></person-group> (<year>1853</year>) <article-title>XVI Notes on some new or little-known marine animals No. 2.</article-title><source>Journal of Natural History</source><volume>12</volume>(<issue>69</issue>): <fpage>153</fpage>–<lpage>159</lpage>. <ext-link xlink:type="simple" ext-link-type="doi" xlink:href="10.1080/03745485709495018">https://doi.org/10.1080/03745485709495018</ext-link></mixed-citation></ref><ref id="B19"><mixed-citation xmlns:xlink="http://www.w3.org/1999/xlink" xlink:type="simple"><person-group><name name-style="western"><surname>Manuel</surname><given-names>RL</given-names></name></person-group> (<year>1981</year>) <article-title>On the identity of sea anemone <italic><tp:taxon-name><tp:taxon-name-part taxon-name-part-type="genus">Scolanthus</tp:taxon-name-part><tp:taxon-name-part taxon-name-part-type="species">callimorphus</tp:taxon-name-part></tp:taxon-name></italic>, Gosse, 1853 (<tp:taxon-name><tp:taxon-name-part taxon-name-part-type="order">Actiniaria</tp:taxon-name-part></tp:taxon-name>: <tp:taxon-name><tp:taxon-name-part taxon-name-part-type="family">Edwardsiidae</tp:taxon-name-part></tp:taxon-name>).</article-title><source>Journal of Natural History</source><volume>15</volume>: <fpage>265</fpage>–<lpage>276</lpage>. <ext-link xlink:type="simple" ext-link-type="doi" xlink:href="10.1080/00222938100770201">https://doi.org/10.1080/00222938100770201</ext-link></mixed-citation></ref><ref id="B11"><mixed-citation xmlns:xlink="http://www.w3.org/1999/xlink" xlink:type="simple"><person-group><name name-style="western"><surname>England</surname><given-names>KW</given-names></name></person-group> (<year>1987</year>) <article-title>Certain <tp:taxon-name><tp:taxon-name-part taxon-name-part-type="order">Actiniaria</tp:taxon-name-part></tp:taxon-name> (<tp:taxon-name><tp:taxon-name-part taxon-name-part-type="phylum">Cnidaria</tp:taxon-name-part></tp:taxon-name>, <tp:taxon-name><tp:taxon-name-part taxon-name-part-type="class">Anthozoa</tp:taxon-name-part></tp:taxon-name>) from the Red Sea and tropical Indo-Pacific Ocean.</article-title><source>Bulletin of the British Museum of Natural History</source><volume>53</volume>: <fpage>205</fpage>–<lpage>292</lpage>.</mixed-citation></ref><ref id="B9"><mixed-citation xmlns:xlink="http://www.w3.org/1999/xlink" xlink:type="simple"><person-group><name name-style="western"><surname>Daly</surname><given-names>M</given-names></name><name name-style="western"><surname>Ljubenkov</surname><given-names>JC</given-names></name></person-group> (<year>2008</year>) <article-title>Edwardsiid sea anemones of California (<tp:taxon-name><tp:taxon-name-part taxon-name-part-type="phylum">Cnidaria</tp:taxon-name-part></tp:taxon-name>: <tp:taxon-name><tp:taxon-name-part taxon-name-part-type="order">Actiniaria</tp:taxon-name-part></tp:taxon-name>: <tp:taxon-name><tp:taxon-name-part taxon-name-part-type="family">Edwardsiidae</tp:taxon-name-part></tp:taxon-name>), with descriptions of eight new species.</article-title><source>Zootaxa</source><volume>1860</volume>: <fpage>1</fpage>–<lpage>27</lpage>.</mixed-citation></ref><ref id="B22"><mixed-citation xmlns:xlink="http://www.w3.org/1999/xlink" xlink:type="simple"><person-group><name name-style="western"><surname>Pax</surname><given-names>F</given-names></name></person-group> (<year>1924</year>) <article-title>Actiniarien, Zoantharien und Ceriantharien von Curaçao.</article-title><source>Kungliga Zoologisch Genootschap Natura Artis Magistra (Amsterdam)</source><volume>23</volume>: <fpage>93</fpage>–<lpage>122</lpage></mixed-citation></ref><ref id="B5"><mixed-citation xmlns:xlink="http://www.w3.org/1999/xlink" xlink:type="simple"><person-group><name name-style="western"><surname>Carlgren</surname><given-names>O</given-names></name></person-group> (<year>1942</year>) <article-title><tp:taxon-name><tp:taxon-name-part taxon-name-part-type="order">Actiniaria</tp:taxon-name-part></tp:taxon-name> II.</article-title><source>Danish Ingolf Expedition</source><volume>5</volume>(<issue>12</issue>): <fpage>1</fpage>–<lpage>92</lpage>.</mixed-citation></ref></ref-list></tp:taxon-treatment>
